# Supplementary material for: Igf2bp3 maintains maternal RNA stability and ensures early embryo development in zebrafish
Source: Commun Biol. 2020 Mar 3;3:94. doi: 10.1038/s42003-020-0827-2 (PMC7054421; doi:10.1038/s42003-020-0827-2)
Supplement: Supplementary file 3 — Supplementary Data 1 [file 42003_2020_827_MOESM3_ESM.xlsx]

## Sheet: Supplementary data 1
Supplementary data1 Sample information for RNA-Seq
	Stage	Sample	Total Reads	Clean Reads	Uniq Mapped Reads
Wide type (Danio rerio)	unfertilized eggs	wt-un_rep1	45149682	43894762	41391296
		wt-un_rep2	47955380	46637228	44158500
		wt-un_rep3	45732412	44502356	42076526
	1-cell (0.2 hpf)	wt-1c_rep1	46937158	45610836	42629468
		wt-1c_rep2	47261204	45934972	43017306
		wt-1c_rep3	46498014	45224264	42494020
	4-cell (1 hpf)	wt-4c_rep1	39702082	38629588	36503312
		wt-4c_rep2	40778650	39647542	37452034
		wt-4c_rep3	46794998	45688446	43149358
	64-cell (2 hpf)	wt-64c_rep1	44635256	43498670	40744376
		wt-64c_rep2	42287508	41085876	38397956
		wt-64c_rep3	48235736	47086872	43849138
	sphere (4 hpf)	wt-sphere_rep1	47286936	46108412	41713344
		wt-sphere_rep2	48163990	46903660	42674276
		wt-sphere_rep3	45735768	40730286	37804842
	sheild (6hpf)	wt-shield_rep1	43737044	42687460	34168348
		wt-shield_rep2	48293060	44598804	36722326
		wt-shield_rep3	46089714	44953756	35881852
igf2bp3 mutant (Danio rerio)	unfertilized eggs	i3-un_rep1	44949844	43890806	41107502
		i3-un_rep2	42903654	41959596	39906222
		i3-un_rep3	37426664	36571556	34664352
	1-cell (0.2 hpf)	i3-1c_rep1	44863498	43694532	40734108
		i3-1c_rep2	46481506	45133974	42179604
		i3-1c_rep3	48294794	46965480	43382008
	4-cell (1 hpf)	i3-4c_rep1	43164552	42159736	39531772
		i3-4c_rep2	46421924	45012568	42169978
		i3-4c_rep3	48716104	47150386	44317650
	64-cell (2 hpf)	i3-64c_rep1	43141620	41863216	39417900
		i3-64c_rep2	44205962	42932010	40342316
		i3-64c_rep3	42092428	40849044	38419360
	sphere (4 hpf)	i3-sphere_rep1	42853558	41164378	38292738
		i3-sphere_rep2	48683900	46915360	43691634
		i3-sphere_rep3	42371524	40730286	37804842
	sheild (6hpf)	i3-shield_rep1	42225528	40709878	33554496
		i3-shield_rep2	47346712	44610142	34864982
		i3-shield_rep3	44501390	41538782	34617514

## Sheet: a .RNA-seq
gene_id	symbol	gene group: maternal = 0 , zygotic = 1 , semi-stable = 2	unfertilized eggs (Wide type )	1-cell (Wide type )	4-cell (Wide type )	64-cell (Wide type )	sphere (Wide type )	shield (Wide type )	unfertilized eggs (igf2bp3 mutant)	1-cell (igf2bp3 maternal mutant)	4-cell (igf2bp3 maternal mutant)	64-cell (igf2bp3 maternal mutant)	sphere (igf2bp3 maternal mutant)	shield (igf2bp3 maternal mutant)
ENSDARG00000000001	slc35a5	2	2.69	2.55667	4.15667	5.17333	2.79667	0.623333	1.73667	3.20333	4.29667	6.18667	5.94333	1.27333
ENSDARG00000000018	nrf1	2	9.25333	2.13	7.65333	53.7367	62.7133	20.7	3.34	7.25	24.5067	49.4	79.1133	56.9767
ENSDARG00000000019	ube2h	2	47.84	25.97	51.6	71.05	63.1533	33.0633	22.3333	40.0633	56.34	51.4067	50.02	31.1233
ENSDARG00000000068	slc9a3r1a	2	41.3633	8.04333	25.8833	48.2433	44.56	44.68	11.9967	12.7433	37.1767	44.3467	36.1867	19.6867
ENSDARG00000000069	dap	0	2.70667	1.36	2.43667	5.25	6.21333	2.69333	2.10333	2.29	3.97333	6.30333	8.46	3.04333
ENSDARG00000000086	itsn1	2	5.95	2.47667	4.99667	17.3867	16.8	11.1067	1.19333	2.52	9.88	17.1667	29.25	17.4333
ENSDARG00000000103	myh10	2	1.46667	0.853333	3.39	8.96667	8.07	3.52667	1.10667	1.33	6.36333	8.72667	11.0567	3.86
ENSDARG00000000142	tmem267	2	2.04667	0.876667	4.41333	19.1533	9.08333	5.84667	1.08667	2.09	13.46	29.6733	28.0367	3.30333
ENSDARG00000000151	thraa	2	2.49	0.186667	2.98667	29.62	17.3967	3.75	0.503333	1.43333	21.9133	50.2667	50.9533	7.81667
ENSDARG00000000183	ptpn4b	0	72.2367	5.39667	10.0833	28.7133	33.3567	13.2867	8.94667	18.85	40.9133	57.0433	80.52	35.21
ENSDARG00000000189	sema6e	0	6.15333	2.31667	3.28667	8.39	6.19667	3.61	3.72333	3.03667	7.56333	13.91	16.16	4.45667
ENSDARG00000000212	krt97	1	0.22	0.276667	0.466667	23.95	32.8433	17.74	0.136667	0.613333	1.89	22.2033	60.1033	22.28
ENSDARG00000000229	usp49	1	107.823	58.1767	63.8767	90.3967	97.6567	43.0967	52.9967	94.48	85.4567	92.2433	77.8	80.5867
ENSDARG00000000324	dcaf8	0	8.92667	3.89333	38.1133	45.4033	52.9833	16.2167	6.39667	7.87333	55.1867	63.4333	42.2967	19.3867
ENSDARG00000000394	matr3l1.1	1	35.12	31.2467	90.1567	130.94	66.7967	29.7833	28.0533	68.7067	107.277	98.3033	93.0133	18.22
ENSDARG00000000423	si:ch73-314g15.3	2	43.96	7.51667	7.31	18.09	33.68	4.18667	8.82333	7.42	5.52667	11.2333	23.2367	40.85
ENSDARG00000000442	slc39a13	2	30.51	3.02333	8.74667	28.94	10.3533	12.6767	3.73	6.70667	18.7533	26.37	26.5733	6.93667
ENSDARG00000000472	cntn2	0	0.65	0.496667	1.39	2.11	2.32333	0.406667	0.333333	0.936667	0.97	0.673333	0.823333	1.39
ENSDARG00000000476	pms1	2	57	17.8633	27.81	37.8467	29.14	7.81	9.91333	22.2433	31.9933	32.72	32.8	11.1967
ENSDARG00000000489	upf3b	2	16.88	5.02333	5.75667	10.7867	7.39333	7.94667	2.37667	3.38	6.97333	11.6233	10.9933	3.12
ENSDARG00000000529	ofd1	0	11.9167	4.79667	5.67667	31.74	19.9933	6.39333	2.37333	3.75333	7.72	23.43	26.98	5.94
ENSDARG00000000540	asnsd1	2	11.4467	7.33	8.67333	27.5467	24.7433	13.1633	13.18	9.37333	20.0167	32.4433	31.6033	16.5433
ENSDARG00000000542	gtf2e1	2	15.8967	23.7633	50.4033	51.8333	36.3833	1.20667	11.68	24.1433	33.81	28.57	25.5533	4.62667
ENSDARG00000000567	znf281a	1	4.77333	1.03	5.01333	7.68667	7.77	1.64	2.98667	2.74	8.33333	12.1133	12.8533	3.19
ENSDARG00000000568	ell	2	43.04	15.55	66.1867	109.343	99.3133	77.2933	22.98	38.07	108.107	120.477	121.9	102.417
ENSDARG00000000588	grasp	2	9.17667	1.45333	1.64333	9.51667	8.57667	3.98	3.64667	2.97	6.33667	12.08	13.0733	4.80667
ENSDARG00000000631	ptpn4a	2	1.63333	1.93	5.40333	13.5167	8.45333	3.01667	1.94667	2.71333	8.08333	11.38	14.2433	2.27667
ENSDARG00000000651	osgepl1	1	8.99333	0.323333	4.12	15.5467	8.56	4.10333	0.753333	2.64667	10.1633	14.84	17.9633	4.85333
ENSDARG00000000666	creg2	2	2.48333	0.4	8.91667	99.5633	67.37	49.2033	0.8	1.79333	41.6167	78.1	63.65	58.4133
ENSDARG00000000690	sypl2b	0	0.323333	0.166667	0.713333	3.76	4.88333	3.53667	0.293333	0.203333	1.19667	3.15333	5.97	3.58667
ENSDARG00000000729	daxx	0	29.0667	19.06	103.777	92.21	123.063	103.58	21.9367	31.4233	69.7433	66.9667	51.3833	92.4867
ENSDARG00000000730	slc6a22.1	2	124.217	59.1333	60.39	113.447	42.9567	10.6433	37.1	46.0467	69.5233	81.9833	82.34	10.2633
ENSDARG00000000747	lcmt2	2	0.34	0.113333	0.506667	1.04667	1.10333	0.2	0.15	0.293333	1.03333	1.52667	1.98	0.516667
ENSDARG00000000760	znf511	2	6.62	3.74333	10.32	13.8933	5.91333	4.55667	8.2	7.74	16.13	17.2367	16.6767	4.32333
ENSDARG00000000779	scfd1	2	45.8267	28.6267	38.3533	48.4933	33.2267	21.6333	37.16	59.2667	65.11	62.8	57.8833	25.0667
ENSDARG00000000796	nr4a1	2	15.3067	2.17333	5.78	76.0467	80.1667	55.8867	13.4167	8.65667	19.4667	46.8267	47.82	41.8367
ENSDARG00000000830	telo2	1	26.1833	17.23	15.05	17.29	17.9667	10.9767	18.2433	11.17	13.76	16.7433	15.24	18.6633
ENSDARG00000000837	snx9a	2	0.716667	0.203333	0.4	1.2	1.02667	0.3	0.0233333	0.113333	0.206667	0.473333	0.27	0.07
ENSDARG00000000853	dstyk	0	54.8433	9.26	16.3833	28.1633	30.4667	31.7	9.63	20.7133	34.3167	39.25	48.3633	49.95
ENSDARG00000000857	mapk14a	2	20.0133	1.59	12.8867	36.9767	13.8267	8.73667	4.54333	5.61667	21.64	31.0233	30.4267	2.83333
ENSDARG00000000861	scrib	0	52.0867	13.7267	24.2033	32.4867	18.8333	11.04	15.98	15.2867	24.5433	27.0733	20.2167	11.5167
ENSDARG00000000887	GTSF1 (1 of many)	0	2.27667	1.27333	12.49	54.4567	57.3	26.3467	4.44667	10.01	53.1633	74.8167	62.24	41.8733
ENSDARG00000000906	skap2	2	1.46	0.883333	1.44	2.37667	1.91667	0.67	0.913333	0.766667	1.00667	1.61	1.62667	1.01667
ENSDARG00000000935	unk	0	0.216667	0.273333	0.48	1.14667	1.09667	0.706667	1.55	1.42	4.81667	5.50333	4.62	1.96667
ENSDARG00000000943	dzip1	1	2.96333	1.33333	1.67333	2.85333	3.10667	1.74667	1.92333	2.48	2.23667	2.2	2.75333	2.83
ENSDARG00000000966	ncor2	2	0.933333	0.443333	1.26333	26.16	29.7067	21.3867	0.363333	0.596667	6.45667	33.1133	34.94	32.16
ENSDARG00000001014	myh9b	0	4.59333	1.20333	3.47	41.72	59.11	30.7167	1.14	1.96667	16.2633	51.3633	75.8067	29.8467
ENSDARG00000001015	znf384l	0	37.4533	36.9	68.1933	68.7067	65.7767	22.28	46.55	48.5667	59.5133	59.52	61.64	36.0233
ENSDARG00000001057	bysl	1	6.61333	4.65	16.5133	29.41	18.5467	6.9	3.79667	3.64333	13.4167	21.2633	20.36	10.09
ENSDARG00000001129	dicer1	2	0.606667	0.696667	1.69667	1.91333	0.993333	0.0733333	1.03333	1.73333	3.21333	3.32333	3.21333	0.76
ENSDARG00000001162	matr3l1.1	2	3.57	0.863333	3.43333	7.45	3.57667	0.773333	0.766667	0.43	1.67667	2.67667	2.49667	3.11333
ENSDARG00000001169	hsd17b8	1	21.4833	3.32667	8.85667	15.26	7.38	4.19	3.73333	4.40333	14.91	18.6933	16.3467	3.24333
ENSDARG00000001210	arl14ep	0	3.38	0.46	5.33667	23.8	29.7367	17.71	1.07	3.44	18.8367	30.19	34.8333	19.7467
ENSDARG00000001220	mycbp2	2	277.277	234.697	411.43	924	627.227	246.163	292.76	576.813	717.69	677.353	600.227	446.787
ENSDARG00000001241	puf60b	1	0.466667	0.45	0.97	1.29	1.34667	0.423333	0.496667	0.356667	1.28	1.86	1.68333	0.976667
ENSDARG00000001244	srrm1	2	0.6	1.22	4.06667	3.98	3.47333	3.37	2.44667	1.87	4.34667	4.08333	3.69	3.02667
ENSDARG00000001249	pcgf1	2	2.09667	1.38	1.16333	2.63	2.37333	1.58667	3.29	3.54333	3.84667	3.95333	5.48667	2.44667
ENSDARG00000001259	gas2a	2	4.93333	4.83333	8.25667	12.2	8.54	3.47	15.4167	12.7967	11.35	13.1467	11.65	7.40333
ENSDARG00000001313	g2e3	1	7.35333	2.50667	16.9833	21.6133	20.7833	12.58	5.47	8.39333	37.66	56.3867	43.2533	16.6233
ENSDARG00000001442	inppl1b	0	1.89667	1.39333	3.30667	12.2533	2.52	0.486667	0.213333	1.14333	6.63667	8.22333	6.17333	0.863333
ENSDARG00000001447	mier1b	2	34.3433	12.08	46.7067	79.97	24.51	9.19667	8.98333	13.8	47.9867	46.9133	36.5067	11.3967
ENSDARG00000001452	adam8a	0	40.8967	27.18	36.0867	62.6167	23.0433	20.2067	15.6533	18.2867	42.4833	57.9033	45.99	10.9333
ENSDARG00000001470	mhc1zea	0	0.246667	0.166667	0.406667	1.14	1.64333	0.4	0.39	0.263333	0.693333	1.15	1.92333	0.466667
ENSDARG00000001549	sp3a	0	4.73333	1.69	2.94333	19.9267	13.0833	9.34667	1.74667	2.05333	3.75333	10.5433	14.7333	4.19
ENSDARG00000001557	tomm34	2	6.36333	1.98667	18.36	72.2467	63.7	23.02	2.09	3.74333	29.8733	49.2367	45.5767	17.4467
ENSDARG00000001558	kifc1	0	13.5367	11.51	11.7933	31.24	41.13	14.2267	81.8433	65.8	47.8633	63.6467	71.36	28.3167
ENSDARG00000001578	echs1	2	0.793333	0.32	0.306667	3.32	6.57	2.38667	0.08	0.236667	1	2.75	9.44667	3.66
ENSDARG00000001621	nfyal	0	0.936667	0.18	0.936667	2.44333	1.61	0.853333	0.38	0.293333	2.01	5.74667	5.46	0.786667
ENSDARG00000001676	gpm6bb	2	2.42667	1.84667	31.46	49.6533	40.6033	50.11	2.73667	7.19	51.44	56.8	53.72	48.2633
ENSDARG00000001710	flot1a	0	20.4633	1.34333	12.3	218.803	114.547	115.77	1.61333	4.14333	35.42	131.04	163.01	55.1433
ENSDARG00000001721	oc90	2	0.3	0.07	0.863333	1.81667	1.37333	0.18	0.246667	0.496667	4.21333	4.67333	3.06667	0.53
ENSDARG00000001729	strn3	2	149.187	40.1	65.13	177.523	155.58	114.453	2.79667	6.02333	72.0367	184.253	145.387	127.2
ENSDARG00000001733	gulp1a	2	195.197	27.8	122.597	398.743	333.993	251.77	24.51	42.17	217.49	359.953	422.507	231.383
ENSDARG00000001734	fkbp8	2	34.48	7.19	16.1767	51.2633	25.9467	6.57667	14.0167	11.1167	38.7533	65.71	52.88	6.47333
ENSDARG00000001754	noc2l	2	38.77	6.55	9.80333	28.63	17.0033	8.42333	11.19	20.1233	36.0067	41	59.74	8.37333
ENSDARG00000001767	slc29a2	0	0.476667	0.166667	1.41333	11.26	16.1033	13.0767	0.43	0.756667	4.05	11.6767	18.6733	8.49
ENSDARG00000001769	ptpra	0	11.8367	2.10333	7.85667	51.17	23.3333	19.3167	3.32667	5.48	22.6167	52.8	56.4967	7.42
ENSDARG00000001776	stim2b	2	1.30333	0.626667	1.39667	2.07667	2.1	0.393333	1.82	1.74333	5.40333	5.91333	5.87	2.06333
ENSDARG00000001777	nup155	0	0.573333	0.443333	0.89	4.27	1.82333	1.3	0.223333	0.523333	0.896667	2.13	3.38333	0.496667
ENSDARG00000001781	tspan11	2	8.45667	7.78	31.4967	62.8	39.4533	11.4133	32.7733	35.7467	77.7867	63.9233	43.65	12.8733
ENSDARG00000001788	atp5o	0	45.8933	7.06667	12.6233	77.7467	56.6533	27.1333	7.93667	7.70667	24.45	65.1467	45.8867	21.5833
ENSDARG00000001804	zgc:112148	0	4.93	0.313333	2.66	16.23	11.6567	10.7867	0.93	1.34	8.17	23.74	19.2433	19.06
ENSDARG00000001817	SPIN4 (1 of many)	0	25.52	4.10333	57.35	138.403	55.65	118.993	13.46	23.0767	127.903	161.66	114.59	124.24
ENSDARG00000001829	zgc:112982	1	1.58667	0.34	1.03667	2.56667	1.21667	0	0.456667	0.176667	1.69333	3.46	1.13	0.486667
ENSDARG00000001857	aff4	0	20.05	11.1367	26.1533	32.7133	13.4133	9.69667	12.8467	11.46	24.6167	23.9333	22.0033	4.14
ENSDARG00000001859	dbx1b	1	3.09333	1.05	10.5267	54.4967	53.95	16.5433	1.12333	4.76667	39.3033	56.9533	61.53	21.37
ENSDARG00000001870	atp1a1a.4	2	1.94	1.2	4.47333	38.0533	27.74	29.3933	0.9	1.17667	11.5	30	30.46	30.1333
ENSDARG00000001873	phgdh	2	1.37333	0.546667	1.70333	3.49	1.66333	0.573333	0.856667	0.703333	2.26667	3.26333	2.26	0.253333
ENSDARG00000001879	nav2b	1	3.79333	3.30333	22.4133	47.32	31.75	14.0633	1.18667	0.57	1.93	3.93333	4.27333	3.14
ENSDARG00000001880	stx3a	0	13.3867	12.9033	89.1033	132.627	114.53	57.35	57.4833	90.6867	169.467	145.007	120.823	101.683
ENSDARG00000001888	ppm1ba	2	1.48	0.936667	2.49	3.61	2.72667	1.07333	1.49667	0.556667	2.95	2.41	3.3	1.16
ENSDARG00000001889	tuba1a	1	7.53667	13.25	39.09	53.8733	64.3933	22.38	9.14	20.04	32.9233	53.2633	110.273	34.9967
ENSDARG00000001890	stt3b	2	0.246667	0.3	1.03333	1.92	1.92333	0.97	0.633333	1.18667	4.48	5.57667	6.2	2.44
ENSDARG00000001897	man2b1	2	8.19	16.0033	25.63	29.97	38.9667	11.82	31.3833	48.9667	59.8333	59.44	50.5767	30.81
ENSDARG00000001898	manea	0	65.87	70.3333	193.573	205.547	227.577	153.34	72.2767	166.297	241.27	213.397	179.803	169.073
ENSDARG00000001912	drd4-rs	2	6.95667	1.44667	3.56333	12.83	3.47667	2.35333	1.20333	2.03667	4.68667	6.45333	5.53667	1.03
ENSDARG00000001929	pink1	2	15.1333	3.77333	12.6033	13.08	15.5333	15.4033	4.05667	8.46667	18.0033	16.6133	17.01	18.4433
ENSDARG00000001930	klhl15	2	0.773333	0.353333	2.60667	4.17667	3.98333	2.65667	0.87	1.36667	5.26333	9.52667	9.29333	2.33333
ENSDARG00000001939	b3gat3	2	13.42	4.13667	7.79667	26.8367	18.4333	19.9767	4.07	3.77333	9.91333	18.44	15.1767	6.85
ENSDARG00000001940	dnajc1	2	1.85333	0.09	1.23	2.11667	2.12333	0.206667	0.1	0.326667	0.353333	0.356667	0.34	1.02333
ENSDARG00000001953	pfkfb3	1	205.65	29.1467	177.143	660.29	581.83	632.167	50.3267	97.1933	494.973	698.113	513.05	739.22
ENSDARG00000001968	dock5	2	6.15667	1.63	8.32333	9.47	11.7833	7.64	1.29333	1.25667	8.48667	15.6633	19.4667	11.4733
ENSDARG00000001969	txlng	0	8.97667	2.01667	15.84	77.94	85.4833	53.8667	3.13667	7.53667	60.07	106.073	146.227	55.8033
ENSDARG00000001993	myhb	1	7.41333	5.99667	8.83667	16.2367	11.5567	5.59	5.99	8.33	16.29	20.4867	15.92	4.50667
ENSDARG00000002002	lmcd1	1	0.686667	0.143333	1.45333	10.1267	5.84	4.11333	0.15	0.47	4.40667	6.72	7.35	4.75
ENSDARG00000002006	rxrbb	2	0.623333	0.133333	1.96	3.94333	2.53	0.166667	0.576667	1.14	6.36	6.16667	7.63	0.42
ENSDARG00000002013	grb10a	0	11.57	2.18667	4.18333	24.5433	18.94	10.23	1.34	5.38333	25.0767	25.39	35.4633	21.1733
ENSDARG00000002016	ppil2	0	7.52667	3.34667	4.32	34.1367	35.3167	19.35	8.49	5.57	11.1333	31.3433	37.12	15.5167
ENSDARG00000002020	rictorb	2	12.6367	4.16333	51.7667	129.023	134.02	53.44	7.46333	18.8533	73.0933	96.85	98.7567	62.8133
ENSDARG00000002021	pygb	2	4.85667	0.446667	4.84667	22.92	16.94	3.85	0.87	1.61667	8.77	14.6533	18.9433	4.60333
ENSDARG00000002031	tox4a	2	1.38333	1.12667	4.54333	7.08	4.68333	1.85667	1.76	4.02333	7.20667	6.69667	7.04667	4.15667
ENSDARG00000002037	pfkfb2b	2	1.73667	1.07333	1.91	4.17333	3.25333	3.79	0.103333	0.0633333	0.346667	0.65	0.576667	2.33333
ENSDARG00000002060	brf2	2	1.87667	2.26	4.33667	6.32	5.62667	0.986667	2.04333	3.48667	5.33	9.19667	10.4167	1.91
ENSDARG00000002077	mnat1	2	1.4	0.776667	1.07333	4.19333	1.79667	1.94	1.56	1.07667	2.36333	2.89667	3.98	1.64667
ENSDARG00000002082	csnk2a1	0	10.3367	5.29667	24.8233	118.913	38.7567	26.0933	10.7133	26.96	101	124.547	163.22	21.8667
ENSDARG00000002127	stam	0	3.17	3.34	6.95667	13.45	12.6167	8.68667	4.09	4.26	12.82	17.8433	19.39	11.65
ENSDARG00000002128	cwf19l1	0	0.706667	0.99	3.79667	5.68333	7.47	2.25333	2.25333	5.86667	7.97	5.12	5.81667	4.28
ENSDARG00000002131	celf2	2	1.31667	0.58	2.83	4.13	2.88667	2.41	0.896667	1.43667	5.14	6.02667	5.72667	2.48
ENSDARG00000002165	psme1	0	147.287	143.777	184.107	219.663	150.343	85.2267	134.353	140.083	155.697	139.41	134.913	86.73
ENSDARG00000002167	cacnb1	0	0.0566667	0.92	1.41667	3.27	1.22333	0.66	3.26667	2.39	3.68	3.45667	2.76	1.55667
ENSDARG00000002168	tra2b	0	12.1367	0.483333	6.74333	92.0767	54.1767	41.33	1.05	4.34	42.5667	83.9967	77.2133	46.5367
ENSDARG00000002172	aplnra	1	20.59	16.9433	64.3367	106.66	72.1033	38.8867	21.4	35.4267	95.1933	105.583	106.697	22.1167
ENSDARG00000002174	itfg2	2	0.34	0.43	0.946667	1.13333	1.16667	0.35	0.396667	0.473333	1.28333	1.69333	1.52333	0.65
ENSDARG00000002184	igbp1	2	37.3333	25.3	74.5333	97.28	57.9967	78.8767	53.7133	37.9667	106.93	107.773	98.55	39.0633
ENSDARG00000002190	chmp2bb	0	18.0467	0.58	2.32667	30.7967	66.4533	26.3167	0.986667	1.45	6.46	25.29	84.0533	16.98
ENSDARG00000002197	pygl	2	37.8633	64.7167	67.58	62.3333	88.9467	46.9667	89.2633	108.55	87.5467	70.81	74.97	51.5
ENSDARG00000002210	stk25a	2	42.4367	5.07	14.6067	84.8	90.1567	69.0233	11.24	13.1033	44.7533	91	128.147	129.007
ENSDARG00000002213	invs	2	2.13333	1.38333	3	5.19	4.04333	2.78667	1.55333	2.41	6.28	7.30667	6.04	5.69333
ENSDARG00000002215	rtca	2	7.81667	5.08333	16.0133	22.0333	23.5567	14.0433	8.38667	10.3633	21.9833	18.7967	18.94	17.2367
ENSDARG00000002217	scocb	1	0.896667	0.463333	1.96333	2.97667	2.30333	1.30333	1.87	0.81	2.59	3.81333	5.01333	1.29
ENSDARG00000002220	zgc:103692	2	1.29	1.81667	3.85333	6.92667	4.59667	4.36	5.69333	4.44333	12.3933	13.4267	13.3	1.97
ENSDARG00000002231	plpp2a	2	1.51333	0.926667	7.85333	20.6767	8.55333	7.82333	0.873333	1.69333	12.3933	22.2167	15.8867	6.15
ENSDARG00000002235	mmp14a	1	147.05	13.6367	50.2033	80.1033	70.1733	79.97	30.8033	18.6467	63.1967	95.1767	91.3133	88.85
ENSDARG00000002240	psmb6	1	1.14	0.873333	3.65333	12.5033	4.14333	2.69333	0.713333	1.45667	4.54333	8.07	6.85	2.36333
ENSDARG00000002255	epb41l3a	1	3.01333	1.65667	7.05333	27.48	27.8033	12.3367	2.04333	4.66	20.9733	31.11	31.9667	27.8133
ENSDARG00000002264	mrpl41	1	23.3067	6.89333	38.3667	63.99	70.4167	71.79	9.73	28.8367	70.59	71.86	66.39	56.9767
ENSDARG00000002267	dcaf13	2	40.31	17.99	21.7533	47.4533	31.33	31.07	38.7733	27.73	28.93	39.7233	32.26	32.2267
ENSDARG00000002271	zfand5b	2	1.65333	0.113333	2.40333	4.88	8.85333	1.05667	0.0866667	0.203333	1.86667	3.58	2.79667	1.08667
ENSDARG00000002285	mcoln1a	0	5.78667	1.78333	3.72667	21.9833	16.8033	15.45	1.54333	1.36	6.66	10.47	9.56333	4.73
ENSDARG00000002293	si:ch211-197g15.9	1	1.42	1.60333	2.53	24.7167	56.24	9.77667	0.696667	1.16	5.20333	34.0567	69.0967	18.2933
ENSDARG00000002298	ankrd22	2	2.94	2.23333	4.27333	20.2667	19.01	6.12667	4.03	5.10667	12.7733	32.5533	30.78	11.4133
ENSDARG00000002304	gins2	0	0.15	0.0766667	0.486667	2.22333	3.03667	1.94667	0.123333	0.18	0.87	1.48333	1.92333	1.66
ENSDARG00000002305	me3	0	40.53	12.3333	31.0467	88.6033	58.12	14.6267	9.24	28.0033	63.64	67.8133	65.0633	11.8333
ENSDARG00000002311	fabp11b	0	5.23667	5.12	10.76	18.1233	10.8467	2.00333	9.08667	4.85667	7.91667	10.7433	12.3433	2.61667
ENSDARG00000002330	lhx8a	2	33.8267	40.4833	53	56.74	49.4567	33.7	39.64	33.92	64.9467	61.4167	41.7167	44.5967
ENSDARG00000002332	frmd6	2	4.17667	0.703333	5.78	38.8967	18.5233	6.29667	0.333333	0.91	6.57667	11.4	7.76667	1.83
ENSDARG00000002333	fam102bb	0	4.70667	1.72333	11.9333	18.97	6.91667	1.50333	1.78333	2.65333	9.18333	10.3467	7.62333	0.38
ENSDARG00000002339	sgf29	2	0.323333	0.266667	1.60333	3.71333	2.43333	2.18667	0.23	0.0866667	0.253333	0.12	0.563333	0.546667
ENSDARG00000002344	tubb4b	0	31.0067	11.96	11.17	12.91	14.8633	8.6	8.04333	6.03667	10.4567	16.9333	21.2833	7.29333
ENSDARG00000002347	cyp11a1	0	15.3133	6.84333	15.8833	29.36	20.6033	8.25333	7.16	10.77	30.9	38.5033	27.4767	14.13
ENSDARG00000002353	tagapa	1	17.5367	5.53333	8.6	34.7833	34.7267	17.1533	2.88	6.32667	35.05	72.04	73.03	39.3833
ENSDARG00000002355	shpk	2	75.49	20.0367	37.1267	81.0833	81.2567	35.0933	20.8533	30.57	59.2167	80.7067	71.7567	50.4
ENSDARG00000002362	ubald1a	0	1.3	0.27	2.8	10.41	11.2467	5.31333	0.5	0.886667	8.14	9.84333	14.21	4.66
ENSDARG00000002365	cers5	0	6.56	1.1	6.46667	15.4067	8.86	3.83333	1.41	2.2	12.9633	19.6	19.9	2.76
ENSDARG00000002369	si:ch211-202a12.4	1	0.25	0.00666667	0.74	4.15333	5.05	1.12	0.27	0.236667	2.72	7.27	12.76	2.88
ENSDARG00000002377	mief2	1	30.57	6.68333	38.7633	106.38	83	27.74	25.0367	58.2533	103.503	106.01	79.41	55.9133
ENSDARG00000002385	atm	2	14.09	4.82333	32.6567	49.2967	31.5067	24.0933	7.70667	21.6167	66.1667	58.73	56.1933	25.51
ENSDARG00000002396	cry-dash	2	0.103333	0.583333	0.853333	2.59333	3.3	1.15333	0.986667	0.28	1.28333	3.38	2.91333	1.37667
ENSDARG00000002401	gale	2	0.206667	0.263333	1.74667	3.74333	3.05667	1.85333	1.46333	2.08	7.1	7.82667	6.89667	2.56667
ENSDARG00000002402	ercc3	2	1.93667	1.49	3.63333	5.96333	9.16	4.94667	0.63	0.806667	3.14667	7.86333	14.97	3.95
ENSDARG00000002403	nusap1	2	0.75	0.31	0.803333	4.13333	4.62333	1.96667	0.486667	0.9	2.31333	5.29	9.1	2.47333
ENSDARG00000002406	zmynd10	2	5.54333	1.21333	1.83667	6.40333	3.42	2.95667	3.77667	1.96667	4.24333	9.73333	8.43333	2.85333
ENSDARG00000002463	arhgef37	2	3.69333	2.50667	2.80667	5.46667	8.81667	5.1	2.30333	2.33	5.23	12.8667	8.04	6.29
ENSDARG00000002467	rdh14b	2	6.34333	2.07333	5.01667	8.72333	5.33	0.836667	2.39667	2.69667	10.41	19.72	12.8833	1.01333
ENSDARG00000002479	ercc6l	2	39.2167	24.9133	30.64	89.62	95.9067	89.84	69.2167	49.29	73.4	134	95.83	148.13
ENSDARG00000002487	noc3l	1	153.79	145.317	253.603	218.93	212.107	200.777	155.07	210.907	259.297	188.78	168.19	232.033
ENSDARG00000002494	itgb6	2	26.2433	16.5567	40.5067	198.18	151.563	62.3467	19.6833	34.8167	106.737	233.66	253.52	94.7867
ENSDARG00000002506	zgc:92818	1	14.6367	3.41667	6.02	27.86	25.9067	10.7933	4.54	9.43333	24.9433	65.9933	87.4733	15.9967
ENSDARG00000002509	zgc:153911	1	12.1633	0.903333	1.69	33.6167	30.6967	16.0267	1.59333	1.82667	14.7233	35.24	51.9567	12.81
ENSDARG00000002523	hsdl2	0	3.64	3.47667	3.86667	4.90333	5.23	4.24	8.05	2.7	3	5.41	4.33333	3.82667
ENSDARG00000002536	tm9sf4	0	145.547	135.833	131.133	208.913	173.207	129.697	84.9333	125.677	110.037	130.653	112.54	137.397
ENSDARG00000002538	smu1a	0	57.3933	12.8767	22.92	38.2733	76.2867	39.37	4.66667	7.69333	18.9133	40.5633	77.48	53.23
ENSDARG00000002546	rundc3ab	0	7.96333	3.34667	5.26333	7.45667	4.57667	1.87667	4.30667	5.03667	6.34333	6.71	7.19	2.23333
ENSDARG00000002549	eif3eb	2	0.183333	0.44	2.28	3.52667	0.92	1.28	1.53333	1.52667	6.16	7.16333	4.33	0.696667
ENSDARG00000002552	mapkapk2a	2	7.45333	0.303333	6.36	79.8367	71.1367	76.0233	1.37	3.79333	39.8033	78.19	64.5133	69.76
ENSDARG00000002564	syngr1a	0	7.64333	2.04	10.3533	37.42	23.57	7.85	2.18667	5.14333	18.4833	25.16	27.4367	6.38333
ENSDARG00000002571	tmod2	0	1.98333	0.71	9.54333	25.4433	29.99	14.3367	1.47667	2.54	18.16	27.29	27.0633	14.1833
ENSDARG00000002589	mylpfb	2	7.31333	2.13	19.6033	49.2633	43.3033	12.5967	2.74	6.17	24.5	28.9633	33.5833	13.1633
ENSDARG00000002591	ruvbl1	0	0.56	0.323333	0.49	2.91	5.22667	1.52	0.07	0.32	1.61	3.54333	4.77333	1.76667
ENSDARG00000002597	pabpc1l	2	39.1967	9.18333	19.51	38.4767	33.03	20.1833	18.5933	17.9467	44.5667	49.2233	31.1067	18.2067
ENSDARG00000002601	irx7	1	6.73	7.84333	17.77	27.5367	18.6	7.71333	16.6833	25.1467	32.49	30.9833	24.4333	13.93
ENSDARG00000002609	rnf145a	2	6.97	6.96333	17.9367	18.2533	14.42	9.51	21.82	18.06	23.6567	18.36	13.01	9.2
ENSDARG00000002613	rpa3	0	1.22667	0.636667	0.97	8.63667	8.01333	3.66667	0.42	1.01333	3.97333	8.03667	9.48	4.80667
ENSDARG00000002632	anxa11b	2	0.736667	0.446667	1.05333	2.24667	1.67333	0.716667	0.783333	0.256667	0.623333	1.54	1.76	0.553333
ENSDARG00000002642	sh3gl1b	0	0.0533333	0.0633333	0.31	1.51	1.02333	1.11333	0.106667	0.336667	0.986667	1.19667	0.89	0.393333
ENSDARG00000002644	rgs5a	1	1.58333	0.45	1.11	8.03333	3.70667	3.42333	0.65	0.956667	5.73	8.85667	8.15667	1.84333
ENSDARG00000002659	mapre1b	2	4.63	0.0566667	0.313333	1.60667	1.15667	0.8	1.49333	1.85333	4.60333	6.94	4.77667	3.82667
ENSDARG00000002663	optn	2	0.826667	0.586667	0.673333	4.54333	1.87	0.63	1.42333	0.193333	0.263333	0.996667	0.546667	0.45
ENSDARG00000002666	kcnj1b	2	29.0167	13.6167	70.91	157.707	184.213	45.4833	34.72	77.6567	351.233	487.617	479.59	67.73
ENSDARG00000002670	ATG14	0	2.19333	0.793333	2.07333	3.88667	1.61667	1.69333	0.736667	1.70667	4.64667	5.32333	5.33667	1.23667
ENSDARG00000002682	tbcela	2	234.087	57.1133	88.6667	109.823	126.363	31.24	77.3433	52.7167	64.6267	86.67	185.063	21.5533
ENSDARG00000002685	fam113	0	9.55333	6.03333	12.8233	16.86	14.0467	13.8	3.38667	6.09333	10.6767	11.4833	15.97	3.61333
ENSDARG00000002690	rabif	2	1.96667	0.503333	7.39333	35.5767	30.7767	31.6033	0.956667	1.24333	18.31	35.99	39.4	15.6067
ENSDARG00000002696	gnb3b	2	2.99667	0.373333	1.51667	4.51667	1.38	0.96	0.686667	1.08333	2.58	4.53667	4.02	1.57
ENSDARG00000002707	her11	1	1.29667	1.31333	3.33	5.21333	1.72	0.646667	1.75667	1.83	5.58	6.55	5.81	0.38
ENSDARG00000002710	ncl	2	19.3767	6.54667	10.7667	15.2633	20.64	8.31333	5.58333	7.21	10.3633	15.93	20.0633	12.03
ENSDARG00000002720	utp15	1	3.42333	0.476667	6.11667	60.0567	46.6567	23.0267	0.6	1.35667	18.69	39.8133	52.4133	13.62
ENSDARG00000002731	sdc2	2	11.6333	3.50667	12.5367	85.37	47.76	20.5633	5.47	5.48667	53.4833	114.707	85.1433	18.9467
ENSDARG00000002745	tdh	2	0.603333	0.136667	0.746667	5.81667	5.78333	2.50333	0.126667	0.276667	1.69	4.33	5.91	2.36667
ENSDARG00000002748	sema6d	2	1.89667	1.03667	2.72333	20.17	21.1033	10.93	0.406667	0.83	3.67	14.9633	27.0033	14.1567
ENSDARG00000002750	phf20a	2	5.39333	6.57333	11.1867	16.3267	15.5767	5.49667	5.72667	7.13667	17.35	24.59	29.0167	12.7133
ENSDARG00000002754	pdcd2l	0	0.77	0.3	0.993333	2.60667	1.99	0.976667	0.506667	0.876667	2.01333	3.86333	3.26	0.956667
ENSDARG00000002758	dedd1	1	11.7633	19.7433	34.5633	33.4267	34.8767	13.4533	17.49	21.8367	27.5567	25.0433	24.7033	21.6567
ENSDARG00000002760	gdf5	2	18.0533	8.43333	8.48333	21.8033	6.11667	3.82667	9.66667	9.72	16.0467	22.15	20.0967	3.74333
ENSDARG00000002779	pdx1	2	9.54667	7.81333	7.92	13.5933	9.02	3.57667	4.22	5.22333	7.21	7.52	12.2333	2.2
ENSDARG00000002787	tle3a	0	3.37667	0.446667	2.55	13.1467	13.73	3.53333	0.98	3.02333	19.4767	36.0267	39.7367	13.46
ENSDARG00000002790	ap2m1a	2	155.953	87.4167	88.2533	118.747	84.8167	83.45	66.83	86.04	78.6567	79.3067	73.4933	71.5067
ENSDARG00000002791	atp1a1a.2	0	5.58667	2.55333	18.5733	66.5433	47.72	60	6.28667	9.12333	55.5833	54.49	29.0367	59.17
ENSDARG00000002792	arcn1a	2	16.6367	2.25	22.36	194.91	239.693	146.277	5.26	7.39667	44.8367	183.13	186.643	117.183
ENSDARG00000002798	cog8	2	9.46667	27.5833	53.61	54.12	59.7267	43.13	51.7267	53.7433	50.76	33.4067	28.5767	34.2367
ENSDARG00000002826	cep57l1	0	30.33	13.9367	52.4867	84.98	72.3067	41.79	9.77667	12.7167	37.2267	44.2267	38.47	25.4067
ENSDARG00000002830	trmt2a	0	10.25	2.36	16.3833	39.4867	13.42	9.9	8.77667	19.7433	73.0433	88.0533	60.8233	9.7
ENSDARG00000002840	si:dkey-28b4.8	2	20.2967	20.0433	48.1833	70.4533	62.94	35.86	23.17	34.96	65.0133	66.7067	56.7467	33.1467
ENSDARG00000002872	zgc:113210	2	3.07333	0.86	3.33667	10.78	8.41	4.87333	1.18333	1.64	9.94333	18.4367	15.78	5.36333
ENSDARG00000002877	reps1	0	0.473333	0.14	1.78333	5.89667	2.38	0.51	0.736667	1.09667	7.21667	6.97667	3.52	2.53667
ENSDARG00000002880	vps50	2	47.2667	12.34	15.06	22.8767	17.2733	4.6	13.3967	8.11	16.08	24.0133	21.1133	9.11
ENSDARG00000002894	aven	1	0.0633333	1.77667	3.69333	3.52	4.67667	0.0933333	0.0833333	0	0	0.0133333	0.0266667	0
ENSDARG00000002897	INPP1	2	0.0766667	0.77	1.77667	1.53	1.37333	0.463333	2.66	2.84667	5.87333	4.4	3.82333	1.91
ENSDARG00000002909	tjp3	0	0.716667	0.236667	1.05667	3.56	2.78667	0.89	0.21	0.453333	2.23667	3.18333	3.42333	0.903333
ENSDARG00000002912	adipor1a	2	0.54	0.416667	8.44	61.3267	31.4767	5.75333	1.20667	3.21667	49.85	78.05	67.2733	6.74
ENSDARG00000002916	sec31b	2	189.717	10.68	36.7167	91.5967	47.1767	17.72	34.8533	34.09	68.5267	80.7267	98.44	6.19667
ENSDARG00000002937	meis1a	2	0.56	0.34	1.76333	5.68	6.50667	2.93667	0.12	0.31	3.77667	8.78333	13.28	4.78
ENSDARG00000002947	abcd3b	2	2.43	0.5	0.436667	1.54333	1.94667	1.21667	0.176667	0.743333	0.796667	1.36333	2.67333	1.16333
ENSDARG00000002949	ppp6c	2	130.083	103.92	99.09	159.133	79.0933	26.63	164.36	102.127	93.76	118.567	99.41	24.5867
ENSDARG00000002952	smo	1	0.246667	0.26	0.673333	3.50333	3.73333	0.993333	0.293333	0.586667	1.55	4.35	5.6	1.30667
ENSDARG00000002956	si:dkey-32n7.4	2	1.1	0.116667	0.42	3.14333	1.26	0.28	0.496667	0.226667	0.423333	0.936667	0.35	0.786667
ENSDARG00000002967	pdap1b	2	25.9533	4.56333	14.4167	42.3267	44.1633	35.4067	5	15.9567	34.58	36.8433	38.04	39.6167
ENSDARG00000002970	ss18	1	21.9967	2.80667	2.96667	25.9067	23.5567	8.41	2.26667	3.91	6.26	17.7967	28.5933	10.25
ENSDARG00000002971	phc1	1	1.72	1.15	2.43	3.61667	4.24	2.16667	0.84	1.24333	2.86667	3.76	6.26333	2.49333
ENSDARG00000002991	cep135	0	5.22333	4.80333	47.5233	72.8567	60.64	25.71	5.42667	14.57	48.26	50.6933	46.39	32.62
ENSDARG00000002994	itpkca	2	12.48	11.3	21.6	29.0867	56.2567	25.57	20.02	24.3233	32.45	34.1567	30.54	25.5367
ENSDARG00000003008	prkcea	2	1.66	1.50333	5.03	10.57	8.05	7.01667	3.43667	4.12	19.29	21.0467	10.5833	7.52333
ENSDARG00000003017	ube2al	2	0.17	0.273333	1.18333	2.57667	1.30667	1.45	0.88	1.69333	5.13667	3.87667	3.48	2.60667
ENSDARG00000003021	hdac8	0	11.28	4.84667	12.9067	56.05	44.5033	17.95	4.52667	9.16	37.83	72.12	79.1267	23.2533
ENSDARG00000003027	scnm1	2	4.89667	4.97	7.22333	6.11	10.52	4.23667	4.05667	0.91	1.91333	5.21667	11.83	5.23333
ENSDARG00000003032	eif4a1b	2	17.1167	8.63333	23.5533	30.7433	26.5733	17.92	13.7967	12.89	33.75	41.35	33.8	33.07
ENSDARG00000003035	hspa9	2	6.48667	3.93	11.3867	110.617	57.36	15.3267	4.05667	6.32667	51.2767	89.7433	93.3033	6.05333
ENSDARG00000003041	CABZ01111496.1	0	7.53667	0.89	2.59	11.19	8.28667	7.93667	0.703333	1.07667	4.29333	6.49333	5.80333	6.51333
ENSDARG00000003046	sorbs2a	0	6.44333	3.99333	40.67	106.757	65.5933	49.9933	8.74	26.4233	105.017	128.057	112.437	29.71
ENSDARG00000003058	fgfr1op	1	0.163333	0.06	0.41	9.52667	7.70333	4.92667	0.0866667	0.133333	1.46667	9.64667	11.67	3.92333
ENSDARG00000003061	cd276	2	9.99333	7.88333	19.9033	26.26	11.8767	9.46667	11.69	9.42333	20.5033	29.5133	27.8933	4.17667
ENSDARG00000003068	gorasp1a	2	165.23	118.81	112.043	136.31	132.423	119.783	174.127	155.79	156.06	170.513	104.35	156.553
ENSDARG00000003069	btbd7	2	3.14333	1.15667	2.86667	22.6733	19.2933	8.67	0.333333	0.636667	7.41667	22.8267	19.7	16.0333
ENSDARG00000003084	spire2	2	0.666667	0.27	2.27	10.0533	16.5867	2.7	0.506667	1.06	6.90333	16.22	22.0967	7.21333
ENSDARG00000003085	stambpl1	1	10.77	14.4233	28.9533	43.3633	21.0033	19.9067	24.0867	35.91	50	45.9033	36.8467	24.3233
ENSDARG00000003087	ubxn6	2	40.7833	26.19	22.1	30.0067	24.2667	18.6633	37.7733	15.61	18.08	31.1367	28.7867	14.3233
ENSDARG00000003091	oclnb	0	96.5533	43.4367	49.6367	78.8433	75.55	52.88	51.5267	83.8967	93.65	121.227	93.5733	77.3833
ENSDARG00000003098	kdm5bb	1	0.4	0.24	0.8	2.22333	1.77	0.486667	0.383333	0.416667	2.17	3.82	2.82667	0.69
ENSDARG00000003109	rcan1a	0	5.21	1.79	7.65333	21.6267	12.5933	4.04	2.58	3.81667	6.12667	5.96	4.87333	1.63667
ENSDARG00000003127	zgc:123105	0	5.77333	2.40333	13.1833	136.72	74.1633	38.06	1.97667	4.80333	55.08	134.063	103.933	53.3533
ENSDARG00000003132	apip	1	4.38667	2.03667	10.4067	58.71	28.1833	5.39	3.14	3.7	32.8733	85.51	76.57	6.73
ENSDARG00000003142	dachc	0	12.6267	9.47667	17.2767	27.27	29.6533	12.8067	14.25	17.0167	26.0567	22.38	22.5367	15.6167
ENSDARG00000003144	pxmp2	0	7.39667	6.91	57.5533	81.5967	27.2867	13.7567	8.21	21.1633	83.1233	88.55	72.5	7.11333
ENSDARG00000003151	skp1	0	0.563333	0.0866667	1.47	20.8767	23.0567	10.6033	0.213333	0.36	6.28333	23.0967	20.4633	13.0733
ENSDARG00000003153	nudt21	2	28.47	3.17	8.32667	21.8467	20.6433	3.42333	1.58	1.38667	6.36667	9.14667	11.1767	3.14333
ENSDARG00000003157	nfkbil1	2	1.87	0.503333	2.61	30.6333	57.5667	25.2967	0.836667	1.1	7.45667	27.11	54.7933	28.6033
ENSDARG00000003167	mlst8	2	1.46	0.37	0.583333	1.00333	1.62333	0.676667	1.31333	1.37	0.813333	2.04333	2.75667	0.816667
ENSDARG00000003169	magi1b	2	1.95667	1.02333	3.58	17.6033	10.3633	4.07	0.826667	1.42667	6.96	15.1733	13.8933	5.01667
ENSDARG00000003175	stx5al	0	24.0067	18.8933	28.5633	103.28	106.427	45.4133	20.1867	20.8933	34.4667	84.0267	130.277	48.47
ENSDARG00000003189	psmd1	2	91.7033	43.4467	59.8167	69.53	56.03	36.1533	31.9533	47.7733	69.72	56.9433	41.07	48.26
ENSDARG00000003193	rassf7b	1	173.023	21.32	73.5467	173.57	152.057	182.207	19.01	36.8367	127.203	174.867	139.183	174.773
ENSDARG00000003197	wdr21	2	0.916667	1.51	4.48667	12.7933	9.85	2.89667	4.31333	4.35	9.39667	11.0733	12.27	3.63
ENSDARG00000003200	foxm1	2	61.2667	25.4533	47.56	45.9933	39.2767	19.5867	38.4767	31.75	55.39	54.3833	44.3333	28.09
ENSDARG00000003205	ngly1	0	2.29	1.65333	1.51333	8.73667	12.1733	4.80333	0.703333	1.63667	1.99333	6.44	12	4.47333
ENSDARG00000003206	chchd6a	2	15.1067	8	37.1567	90.4367	20.08	11.67	16.4167	20.4933	65.5067	83.1967	70.4933	4.85667
ENSDARG00000003207	mterf3	2	6.64333	5.45667	8.50333	10.8433	9.50333	1.84333	2.25333	1.21667	0.973333	1.22	1.40333	0.993333
ENSDARG00000003208	pomk	2	1.01	0.783333	4.21667	17.4633	33.9333	10.25	1.06	1.59	4.18667	8.19	12.74	7.85333
ENSDARG00000003213	naa15a	0	23.4633	10.0267	70.86	99.7067	102.06	53.7933	8.18333	13.4433	61.4067	64.7267	64.9933	38.68
ENSDARG00000003217	urb2	2	1.91333	2.20667	3.8	5.81	6.14667	2.75667	3.51333	2.62	3.88333	6.27667	8.42667	1.37667
ENSDARG00000003219	bin2a	1	51.8233	14.8767	14.16	72.2267	34.62	17.12	6.84667	11.86	17.4967	37.98	36.0233	21.37
ENSDARG00000003229	gdf9	2	1.00667	1.17333	3.67	8.78667	3.75	1.34333	1.43	3.77	8.77333	10.56	6.61	4.57
ENSDARG00000003235	nup88	2	0.77	0.723333	1.58333	2.93667	2.03667	1.30333	0.823333	1.34	2.99	4.91333	5.85333	2.32333
ENSDARG00000003244	gbp3	2	82.3967	70.0033	68.24	83.0067	183.717	60.1767	55.6133	89.3267	100.59	184.68	203.163	176.913
ENSDARG00000003250	pik3cd	2	8.82	9.99333	10.9467	16.14	24.11	6.86333	6.86333	11.0167	13.6433	19.4167	30.53	6.99667
ENSDARG00000003251	zbtb22b	0	0.923333	0.96	3.37333	13.7967	16.0467	3.36	0.88	1.89	4.77333	12.49	15.0467	10.7567
ENSDARG00000003257	zgc:101559	2	80.6867	17.7367	45.5067	321.727	342.827	266.773	10.6133	23.5967	88.22	279.683	380.01	197.177
ENSDARG00000003269	clcn3	2	3.64667	0.796667	4.24667	13.9167	18.1133	12.42	0.813333	1.93	10.4867	16.11	19.6367	15.0433
ENSDARG00000003270	dhps	2	8.35	6.53	12.55	47.0967	28.3267	21.21	6.92667	5.18667	22.6167	34.49	34.3333	12.5667
ENSDARG00000003281	pik3ip1	1	54.2333	34.8633	85.4867	137.417	181.797	77.8367	28.1433	57.87	105.17	129.92	164.593	97.8
ENSDARG00000003287	wdr12	2	0.883333	0.673333	2.68667	2.95	2.12333	0.41	1.22667	1.10333	3.91667	4.43667	3.4	0.553333
ENSDARG00000003307	stx16	1	1.95667	1.29333	12.3667	25.87	26.3533	12.67	2.18333	4.66333	23.4567	29.9367	28.2633	14.6667
ENSDARG00000003308	emc2	2	25.77	5.81667	18.9967	33.4633	12.5533	4.96667	14.78	16.28	41.4333	46.4567	42.37	5.98333
ENSDARG00000003311	pank2	0	16.1667	11.5	27.4033	42.72	69.82	26.7567	17.5567	24.5767	41.69	60.3733	85.82	34.7133
ENSDARG00000003313	si:ch73-70c5.1	1	0.316667	0.62	1.67667	4.23667	3.28333	1.23333	0.523333	1.04333	2.37667	2.77	2.37	0.676667
ENSDARG00000003320	fam91a1	2	0.866667	0.11	1.35667	1.73667	1.21	0.236667	0.376667	0.35	3.21667	2.45	2.21	0.6
ENSDARG00000003328	slf2	2	1.23667	10.1567	18.45	29.71	11.0167	0.553333	0.29	2.92667	2.80333	4.3	3.65333	0.246667
ENSDARG00000003373	commd2	1	2.36	1.11	23.0767	68.57	26.8333	12.9833	1.63333	9.7	57.7	66.68	54.7733	9.94333
ENSDARG00000003381	si:ch211-266g18.6	2	1.05	1.56333	1.35	2.81333	2.49	1.78333	0.603333	1.45333	2.02667	2.50333	2.80333	2.14667
ENSDARG00000003382	cwc25	2	2.63667	1.37333	1.55	2.8	3.48667	2.79333	8.22	14.0733	20.4233	18.7267	26.5967	16.8367
ENSDARG00000003383	asb8	0	1.02	0.42	1.59	2.75667	0.7	2.28333	0.37	0.606667	1.83333	2.04333	1.44333	0.316667
ENSDARG00000003398	rbpja	2	41.6733	47.2133	68.5767	118.833	54.4967	16.4333	97.36	99.44	120.71	114.53	105	14.0567
ENSDARG00000003399	fgf8a	1	3.21667	1.51	4.52333	55.6233	37.1	9.17	1.04	1.43667	21.61	61.9633	61.9	11.3467
ENSDARG00000003421	igf2bp2a	0	16.6233	16.65	73.8667	80.9733	63.35	22.5433	11.8733	21.0367	77.1467	74.3233	68.6133	19.09
ENSDARG00000003429	hnrpdl	1	2.55	1.44	11.42	30.24	19.4467	12.7667	2.94	10.3133	63.5667	85.61	76.0133	15.73
ENSDARG00000003444	dhrs7	2	0.0966667	0.0366667	0.32	1.43667	1.32	0.403333	0.0466667	0.12	0.946667	1.39	2.04	0.656667
ENSDARG00000003446	ippk	0	5.08667	2.89667	3.96667	7.56333	4.38	2.31333	3.59667	3.27333	6.30667	7.55667	5.14667	2.87667
ENSDARG00000003449	pde10a	2	0.92	0.566667	3.45	17.15	21.28	11.6233	0.93	2.37667	10.23	16.23	24.1833	13.6267
ENSDARG00000003462	fech	2	16.3433	5.02333	11.7233	37.31	24.6967	14.6567	2.97	2.99333	17.5267	27.1767	24.95	7.81333
ENSDARG00000003486	ppp1caa	0	2.49	0.21	0.673333	5.47	9.28333	3.52	0.453333	0.643333	7.50333	21.7967	23.5933	3.69667
ENSDARG00000003487	nup93	0	1.65	0.7	3.03333	7.54667	9.91333	5.83	1.10667	3.03333	9.17333	13.0167	17.7667	2.53333
ENSDARG00000003495	madd	2	1.74667	0.506667	3.72667	29.5733	49.3633	25.9567	0.82	2.19	9.37	29.65	46.1533	24.77
ENSDARG00000003517	impa1	2	7.80667	4.39667	18	54.8367	57.6033	28.76	6.34	21.1467	42.8933	45.8467	45.8233	34.9767
ENSDARG00000003519	aprt	2	9.60667	9.82333	13.78	23.24	15.0833	13.9233	8.77333	9.51	13.9767	16.7133	22.2267	12.3167
ENSDARG00000003520	tbc1d14	2	122.073	18.3	51.4967	48.38	36.5567	18.4767	17.5133	15.23	34.1367	52.9767	46.3667	22.2467
ENSDARG00000003526	psma5	2	1.34	0.493333	9.56	54.2567	33.8767	5.09667	1.05	2.78333	28.58	55.4333	51.94	4.29333
ENSDARG00000003527	mak16	1	3.14333	0.81	1.98333	3.43333	1.73333	1.16333	1.03667	0	0.463333	0.906667	1.83	0.0633333
ENSDARG00000003531	tcea1	2	92.1067	27.5867	31.16	53.4667	26.67	17.0767	14.0433	21.5433	26.3533	37.5	30.0067	11.4433
ENSDARG00000003544	adarb1b	0	28.9033	9.11333	23.7233	66.37	52.3733	39.6433	16.3667	12.8233	49.7233	75.2133	64.0567	50.7533
ENSDARG00000003564	dohh	1	0.466667	0.08	0.53	1.65	1.53333	0.983333	0.113333	0.326667	0.96	1.60333	1.52	1.28
ENSDARG00000003570	hsp90b1	2	9.28667	2.95667	9.71667	45.9267	42.51	22.93	2.27	4.51333	21.1433	38.5167	44.9867	20.09
ENSDARG00000003573	dctn5	2	50.3933	0.773333	2.96667	28.5367	17.78	3.39	4.08333	3.07333	16.15	29.34	40.6833	1.35667
ENSDARG00000003584	pla2g7	0	14.4633	1.71667	4.56	17.2033	6.84333	7.21667	0.993333	1.96667	9.33	14.1333	14.1333	3.11333
ENSDARG00000003592	surf1	1	15.3233	3.49667	14.82	73.3067	50.65	30.5533	13.2433	36.4733	106.247	159.803	94.1133	44.46
ENSDARG00000003599	rpl3	1	0.72	0.556667	1.21667	1.37667	1.3	1.17667	0.55	0.236667	0.37	0.273333	0.293333	0.71
ENSDARG00000003607	nr2f6a	1	641.903	156.083	323.463	369.867	452.757	283.117	136.757	168.063	357.2	441.437	471.49	348.527
ENSDARG00000003616	arih1	0	1.57333	0.656667	6.56667	13.28	8.78	1.67333	2.09333	3.16667	10.3167	14.9167	12.5433	3.06667
ENSDARG00000003631	clockb	0	4.17667	0.58	3.09	6.71667	5.83667	1.22333	0.38	1.07	6.10333	8.72333	8.39	2.16
ENSDARG00000003641	tfg	0	1.87	1.43	15.0767	219.427	93.11	129.44	0.853333	1.67333	19.97	167.497	147.46	104.47
ENSDARG00000003642	zfyve19	2	7.72	1.92	8.17333	10.5633	5.63333	0.42	3.23667	0.616667	1.92	3.87667	2.47	0.366667
ENSDARG00000003655	tmem59l	0	9.81	7.83667	8.43	23.6467	48.66	23.96	7.72	6.76	7.89	21.3633	55.97	19.56
ENSDARG00000003675	cryl1	2	8.55333	2.47	3.2	3.58	4.21667	1.04	3.34333	1.79667	3.11667	3.98667	5.94	1.29667
ENSDARG00000003681	eif5	1	13.15	4.15	3.75667	16.6867	20.2367	18.8933	2.54333	3.99333	5.88333	12.39	25.1833	12.94
ENSDARG00000003693	hars	2	18.2	14.2967	22.1533	25.2567	21.3033	7.81667	30.6033	33.8733	30.2367	20.4967	21.3433	12.3133
ENSDARG00000003695	vdac3	2	2.18667	0.31	2.48333	11.9733	4.71	5.44333	1.13	0.833333	6.18667	14.27	5.75333	7.67333
ENSDARG00000003699	atp7a	2	0.976667	0.333333	2.60333	12.52	7.35333	3.48667	0.603333	0.796667	5.29333	6.87667	6.84667	4.25667
ENSDARG00000003701	cldng	0	27.0033	3.97	9.28	19.8367	10.9067	10.2567	4.31667	4.85667	10.2867	15.32	13.6267	5.80667
ENSDARG00000003705	prnprs3	2	26.4933	8.26	40.0333	60.2267	67.96	29.7133	9.62667	29.1067	77.57	73.08	67.7533	51.6233
ENSDARG00000003749	polb	2	0.47	0.186667	1.13333	1.61667	0.506667	0.113333	0.84	0.746667	2.28667	3.07333	2.37667	0.776667
ENSDARG00000003750	pfas	1	3.57667	1.47	11.4933	31.9467	22.12	10.6	1.66667	3.64333	18.4467	23.95	22.36	7.77
ENSDARG00000003751	lats1	0	6.06	8.65	12.44	15.9667	7.76333	4.11667	12.0767	8.38333	18.13	19.13	14.73	2.14667
ENSDARG00000003754	tspan2a	0	12.46	11.9767	37.57	38.5433	37.3867	18.0367	9.08333	12.0467	24.1233	19.8833	20.4667	13.8867
ENSDARG00000003757	cnpy1	0	12.97	6.06667	12.1833	21.6967	4.72	1.62	9.1	9.25333	35.83	37.26	21.8533	4.65333
ENSDARG00000003769	tada2b	2	134.273	59.6767	254.833	468.963	599.34	211.317	40.0333	63.2233	298.963	396.493	367.59	140.21
ENSDARG00000003776	pip4k2aa	0	11.5933	4.75667	36.8867	137.463	76.4133	20.99	24.2033	68.68	224.097	270.057	222.203	27.3967
ENSDARG00000003789	dennd5b	2	0.333333	0.14	0.476667	2.23333	2.26333	0.986667	0.17	0.196667	0.976667	1.75333	2.24333	1.09667
ENSDARG00000003795	idh2	1	58.3833	28.8033	52.29	148.107	199.633	102.89	97.97	123.307	147.787	170.763	169.923	159.723
ENSDARG00000003808	aqp3a	1	16.13	10.11	8.39667	15.71	16.8133	12.8467	22.15	17.1833	13.4133	24.49	18.28	21.0533
ENSDARG00000003811	plxnb2a	2	7.22	5.55	16.5033	15.8633	17.7867	7	8.35333	10.1033	20.3833	22.8333	23.1967	14.1567
ENSDARG00000003818	prkag1	0	27.1067	33.7467	74.0133	89.6333	80.8333	38.4167	57.0867	74.29	100.677	82.81	70.2	42.78
ENSDARG00000003822	ankrd16	2	3.36	1.20667	1.97333	17.7267	22.0233	11.8433	1.09	1.34	4.60333	24.02	37.4467	19.6533
ENSDARG00000003827	snapc1b	2	7.47	0.433333	2.19667	7.91333	3.12333	1.65667	0.82	0.99	5.25667	8.50333	12.21	1.67333
ENSDARG00000003829	galnt2	2	31.8533	4.54333	16.8333	40.1067	46.5167	27.0967	6.54	10.0867	30.0267	51.5733	92.8333	23.7433
ENSDARG00000003835	stom	1	100.85	40.7133	119.067	107.487	82.26	22.9633	38.9933	50.7967	126.307	135.557	117.863	51.4067
ENSDARG00000003841	usb1	1	41.2167	2.66667	6.21	23.8933	19.1167	9.14	2.23667	3.58333	16.7133	33.5867	34.89	13.6267
ENSDARG00000003845	chm	2	15.7667	4.93	15.78	30.5333	17.91	13.7733	3.44	6.12	26.28	31.8967	25.02	7.63667
ENSDARG00000003846	mrpl21	1	1.48667	0.91	1.79333	1.26667	1.77333	0.476667	0.883333	0.836667	2.01667	2.05333	1.65333	0.343333
ENSDARG00000003854	acsl1b	2	8.36667	4.76333	8.22333	19.6667	23.4167	10.55	1.98	6.70667	10.1267	18.1733	31.23	10.5767
ENSDARG00000003860	cbx3a	0	14.5333	3.58	39.1233	97.1667	90.26	27.5933	5.62333	21.36	89.38	97.28	91.5533	45.9333
ENSDARG00000003865	pard6b	0	13.99	2.86667	8.27667	58.92	51.7567	18.88	1.75	4.07667	20.4767	57.63	106.753	15.1
ENSDARG00000003866	tm9sf2	1	5.35667	1.24667	3.04667	4.58667	0.433333	1.33667	1.16	1.67333	3.27	3.88667	2.10333	1.34667
ENSDARG00000003867	cdk20	2	3.86333	4.15333	7.86	9.06	5.16667	3.04667	6.61667	3.65333	6.51333	7.84	7.70333	2.14333
ENSDARG00000003869	decr1	0	1.18	0.883333	3.47	3.87	2.55333	0.776667	1.07333	1.14667	4.12333	3.83667	3.18667	0.726667
ENSDARG00000003872	ccdc102a	0	73.25	2.98333	19.4867	58.14	56.6433	57.3067	7.64333	22.37	61.4267	77.15	92.5533	45.3967
ENSDARG00000003877	pbrm1	2	0.936667	0.543333	1.16667	1.10333	0.993333	0.0633333	0.493333	0.19	0.663333	0.456667	0.813333	0.15
ENSDARG00000003899	zdhhc23b	2	15.32	4.39667	18.1633	22.1933	11.3867	12	7.54667	13.52	26.1167	24.4567	19.6533	9.82
ENSDARG00000003902	ctsl.1	2	0.416667	0.586667	1.30333	5.23667	1.47667	0.673333	0.146667	0.32	1.31667	1.32667	1.39	0.516667
ENSDARG00000003904	sycp1	2	14.4233	14.91	19.1867	28.67	23.1433	16.1633	13.3733	12.13	14.5233	23.9567	20.28	14.5467
ENSDARG00000003910	med13b	0	14.14	4.76667	9.51667	23.0967	28.1	17.24	3.39667	9.61667	19.1333	19.37	17.8867	17.7633
ENSDARG00000003920	setb	1	0.706667	0.3	1.19333	2.99333	5.11333	2.04	0.293333	0.723333	1.89333	5.93333	7.17667	4.82667
ENSDARG00000003927	cldn12	0	18.6933	2.08	14.0567	152.207	77.6133	61.55	1.35	2.62333	17.1067	86.8933	76.9433	36.6433
ENSDARG00000003931	cndp2	1	4.45	0.723333	0.59	2.35	2.13333	0.753333	1.62	1.58333	2.50333	2.56	3.12333	0.483333
ENSDARG00000003934	nxnl2	0	78.6167	23.6067	55.97	96.4267	30.0467	23.45	38.3533	43.7467	70.41	81.1167	67.9333	14.82
ENSDARG00000003938	rpa1	0	13.9	8.67333	8.44667	11.7367	12.0067	2.86	7.68	5.98333	7.77333	9.34667	13.53	5.33
ENSDARG00000003940	mtfr1l	1	5.63667	4.1	10.5233	25.4867	17.0767	8.62333	6.06333	14.9633	21.44	22.37	20.7533	7.11667
ENSDARG00000003941	rrs1	0	17.4533	25.7033	55.8733	40.6633	53.1567	33.59	39.23	48.09	57.5867	41.96	37.6233	44.55
ENSDARG00000003952	pfn2	2	51.75	14.2133	100.227	314.81	338.84	197.25	23.0333	76.4333	206.983	280.177	254.917	322.053
ENSDARG00000003961	parp3	0	3.31333	0.746667	3.29667	22.3633	22.2267	16.7067	0.39	0.823333	7.72667	26.9167	44.1667	15.61
ENSDARG00000003963	traf4a	2	8.86	3.20667	9.59	12.04	11.2467	10.7967	3	4.36667	13.03	15.0733	16.14	10.8567
ENSDARG00000003968	zgc:162969	2	1.80333	2.19	4.09333	5.19333	4.34333	2.01	1.12	2.16	2.48333	4.49333	4.78333	1.27333
ENSDARG00000003973	chordc1a	2	29.7	10.2	11.2433	19.5967	37.7033	12.4867	8.76667	20.3333	32.71	68.0833	65.4867	23.9033
ENSDARG00000003974	spoplb	2	19.77	4.05667	14.76	23.91	24.8267	2.16667	10.41	16.0933	42.9633	58.3167	63.7033	8.21667
ENSDARG00000003977	zgc:153896	2	68.0367	44.5033	95.13	105.913	97.5167	62.95	36.1033	67.3833	112.647	102.933	101.657	46.9133
ENSDARG00000003984	LTN1	1	23.3767	21.08	26.9433	34.32	38.1433	26.9467	42.9633	53.6533	79.3633	88.4833	82.7533	37.9267
ENSDARG00000004017	spag1a	1	19.47	8.72	17.4133	21.82	22.6533	8.81667	2.34	3.80667	10.1767	14.45	14.5833	9.41333
ENSDARG00000004018	CHST13	2	38.6667	16.9333	22.0333	52.7767	45.8767	32.27	15.67	22.9567	50.3433	65.3767	63.4567	30.51
ENSDARG00000004034	arhgdig	2	1.68667	0.403333	1.84	29.1767	19.06	6.83667	2.01333	1.69	11.53	35.7733	32.0533	7.23
ENSDARG00000004037	cog2	2	3.56667	0.583333	1.03333	2.89333	2.12	0.836667	0.886667	0.593333	1.71	1.96	2.92	0.72
ENSDARG00000004046	phf6	2	9.46	2.05333	8.27667	16.52	12.8667	6.72667	3.97	10.35	20.6767	22.2433	22.06	4.16
ENSDARG00000004049	marcksa	1	7.89	1.64333	4.97667	26.66	14.27	3.64333	1.56667	1.97667	12.7167	34.1767	33.68	3.46667
ENSDARG00000004055	uhrf1bp1l	2	12.5033	6.15333	12.4733	20.23	34.65	22.9933	7.59	10.6633	13.49	19.2633	39.23	38.7833
ENSDARG00000004059	galk2	2	0.03	0.12	0.55	3.38333	1.86	1.83333	0.313333	0.496667	2.92667	4.6	4.37	1.21667
ENSDARG00000004078	acsl4a	2	0.183333	0.14	0.483333	1.67	1.18333	0.346667	0.39	0.536667	4.84	7.47333	7.55333	0.566667
ENSDARG00000004094	acsbg2	1	8.15333	2.29667	12.09	24.43	27.9967	15.4067	5.09667	7.85333	28.8033	33.4467	29.6267	36.23
ENSDARG00000004114	tti1	2	7.28667	3.13333	7.72	13.9867	13.5467	5.23333	5.38	5.68667	11.28	15.99	16.9167	5.50667
ENSDARG00000004115	mgat4b	2	3.01	4.69333	9.28667	6.88667	12.96	5.24667	3.38667	3.29333	6.15	7.35333	11.2333	5.72667
ENSDARG00000004130	mvk	2	3.41	3.67667	2.85	7.94667	4.09667	2.46333	21.9167	4.14	9.99333	22.7	18.3933	7.02333
ENSDARG00000004131	rttn	2	3.83667	0.87	4.51667	7.99667	3.67667	2.23333	2.13667	0.32	0.1	0.00333333	0.00333333	0.466667
ENSDARG00000004132	usp19	0	0.67	0.61	0.92	1.87333	1.79333	0.66	0.266667	0.45	1.22333	1.48333	1.55667	0.813333
ENSDARG00000004151	rab23	2	1.36333	1.25333	8.79667	21.47	15.5233	5.32	1.88333	2.75	22.9233	32.2533	30.3133	5.54333
ENSDARG00000004154	orai1b	0	2.51667	1.21	2.18	5.63	3.54333	0.47	4.43333	1.28	3.05667	3.92667	3.6	1.42
ENSDARG00000004160	reep3b	2	0.95	1.24667	3.13	10.2667	7.54667	1.23667	0.99	1.06333	4.80667	12.1333	12.7467	2.25667
ENSDARG00000004161	ik	2	4.10333	0.393333	2.34	26.8633	43.9767	22.56	0.88	1.33667	8.62667	32.8633	65.5833	29.3833
ENSDARG00000004167	zgc:110366	0	10.0867	1.70333	8.87667	44.14	6.87667	9.66667	1.36667	4.11333	21.32	35.8767	18.96	4.30667
ENSDARG00000004169	stmn1a	2	2.72667	2.1	4.05667	3.01	2.96667	2.73667	4.91333	2.43333	3.69333	4.74667	4.53333	1.82
ENSDARG00000004171	rabac1	2	1.15	2.12667	5.97	10.2267	6.39333	1.56	2.44667	4.91	8.89333	8.54333	8.67667	5.16667
ENSDARG00000004173	copa	1	1.06333	1.03667	1.21333	1.45333	3.29	1.27667	2.84333	1.14333	0.473333	2.13667	1.30333	4.49667
ENSDARG00000004174	cnot1	1	0.746667	0.19	1.82667	2.56333	3.98333	2.12667	3.21	2.96667	12.6833	18.9567	13.4467	2.51
ENSDARG00000004176	ulk4	0	4.32	1.01	4.61667	63.51	72.6	56.87	1.13	3.78667	35.0267	93.8667	108.17	41.55
ENSDARG00000004177	fam169ab	0	0.753333	0.226667	1.10333	1.80333	2.97667	1.93667	0.23	0.646667	4.84667	5.88333	6.74667	16.0467
ENSDARG00000004184	nf1b	0	4.07333	2.87	6.20333	12.59	12.4533	10.42	3.23	3.08333	8.43667	14.9133	11.5633	13.0233
ENSDARG00000004187	zgc:122979	0	1.41667	1.20667	2.63333	9.98333	8.69	9.13	1.12667	1.83667	3.39667	7.65333	10.2533	8.44
ENSDARG00000004189	cbx1a	0	0.49	1.42333	1.65333	2.38333	1.29	1.01333	0.623333	1.43333	1.52	2.54333	1.51333	0.973333
ENSDARG00000004211	ccdc106a	0	6.52	5.42	7.63	11.76	12.9933	3.43333	6.49667	7.43	18.0267	28.5767	26.61	13.2733
ENSDARG00000004218	rnd1b	1	5.99667	0.536667	1.39333	0.913333	2.02333	0.863333	0.69	0.303333	0.84	1.13333	3.51667	1.2
ENSDARG00000004251	dhfr	2	2.72	0.836667	7.66333	28.5433	21.3467	10.8033	1.02667	1.67667	18.3533	34.9167	32.86	8.48
ENSDARG00000004256	wnt11	1	2.11	1.10333	3.89667	20.2667	16.1633	5.55667	2.92667	2.01	9.95	15.8733	16.35	5.97
ENSDARG00000004261	tmed9	0	15.0267	15.0733	26.9167	60.8633	52.7933	39.2933	94.25	74.3233	67.7	69.9967	58.8833	40.2333
ENSDARG00000004270	atl3	2	2.74333	5.53	15.8	17.3667	16.37	14.8033	12.36	11.35	14.82	13.09	14.24	18.3467
ENSDARG00000004274	zgc:112496	1	0.276667	0.163333	0.736667	4.78333	2.69	1.12667	0.203333	0.483333	1.89667	3.37333	4.91	1.85
ENSDARG00000004280	seh1l	2	1.83667	0.323333	1.87667	11.68	13.6167	9.74333	0.373333	1.21	8.65667	18.9133	18.79	7.96333
ENSDARG00000004297	irf2bpl	1	30.9833	10.2867	11.1633	12.8067	10.4667	10.7633	6.73333	5.27	8.82333	12.0467	9.39667	14.4567
ENSDARG00000004306	klhl18	0	0.503333	0.5	1.35333	34.2333	57.5333	20.8767	0.373333	0.386667	3.13333	30.3667	72.04	21.4167
ENSDARG00000004308	fam8a1b	2	6.33333	3.67667	17.71	22.6533	8.73667	6.12	4.98667	2.69667	10.8233	9.72	8.15333	5.31667
ENSDARG00000004311	ldlrap1a	1	6.00667	3.10667	5.3	11.4333	10.6533	3.48	2.27667	3.61667	6.43333	22.8733	16.77	6.67667
ENSDARG00000004318	cbwd	2	9.62667	6.81667	17.5933	28.14	28.3733	9.13667	15.1067	25.3367	41.8333	46.98	38.1067	8.55
ENSDARG00000004325	casp9	2	26.2467	23.0333	44.4567	40.11	40.47	15.2133	26.2433	30.36	36.0833	32.8633	25.1467	28.93
ENSDARG00000004336	exoc4	0	0.656667	0.48	1.48	1.95667	2.96333	0.713333	1.30333	1.69	1.06333	1.70333	1.66333	3.75667
ENSDARG00000004343	nelfe	0	5.64	2.00333	17.4	49.1333	38.4033	21.7167	2.66	7.02	42.7767	71.8167	67.5867	13.2467
ENSDARG00000004358	gnb3a	2	38.9467	20.16	91.27	103.69	114.977	38.9533	32.3033	21.31	46.4767	42.6333	31.1367	35.8267
ENSDARG00000004363	lhfp	2	72.9067	13.1467	23.29	61.13	29.7	7.08	15.64	32.0433	64.22	88.3967	83.5267	5.5
ENSDARG00000004372	fmnl3	1	20.4	8.34667	34.5367	100.75	102.887	52.3167	9.82	16.4067	52.46	79.59	76.3867	69.3
ENSDARG00000004377	ppp1r13ba	2	0.01	0.47	1.93333	1.71333	2.91333	0	0.05	0	0.07	0.01	0.0666667	0
ENSDARG00000004392	hdr	0	0.453333	0.493333	0.943333	2.05333	1.65	1.28333	0.73	0.616667	1.55333	2.46667	2.60333	1.31333
ENSDARG00000004396	b3gnt5b	2	7.71333	4.02333	8.89	5.89333	9.57667	4.73667	2.52667	1.98667	3.57	5.63333	6.87667	8.91
ENSDARG00000004402	elovl6	1	9.95333	3.53667	31.2667	79.8333	120.417	44.8933	6.98667	17.1433	95.6667	127.993	117.75	154.56
ENSDARG00000004405	snx10a	2	12.5967	4.06	27.5233	32.63	33.92	11.83	7.86333	15.1733	44.4033	47.0467	60.9667	17.66
ENSDARG00000004406	spra	0	17.99	0.996667	10.3833	138.28	79.75	22.43	1.25333	2.5	54.5467	147.177	148.723	48.3367
ENSDARG00000004427	dpy30	0	25.3233	12.5767	11.27	18.58	13.72	15.09	13.84	10.3633	13.0867	15.4567	18.82	13.15
ENSDARG00000004436	fam92a1	1	1.02	0.19	3.13667	19.3	18.1967	10.2167	0.556667	0.76	10.96	26.71	27.0133	4.49667
ENSDARG00000004447	aplnr2	2	0.19	0.213333	2.25667	8.14	4.80333	2.38667	0.413333	1.15333	5.55667	8.56	8.54333	3.25667
ENSDARG00000004451	tnfrsfa	0	34.0933	2.74	18.1033	28.81	25.09	28.71	5.06333	7.75	40.5	39.1167	51.34	19.1933
ENSDARG00000004452	tardbpl	1	3.51333	4.65	10.3133	42.86	14.0133	6.15333	4.63333	6.60333	28.89	40.1267	37.25	2.04667
ENSDARG00000004459	unc119.2	2	115.34	37.95	72.35	88.0867	39.39	22.6567	25.8433	44.8167	106.583	102.353	77.1933	22.2267
ENSDARG00000004460	desi2	0	15.77	5.46	15.19	87.9467	82.5233	21.6433	5.34667	10.16	44.8333	119.187	126.853	31.38
ENSDARG00000004470	prkcsh	2	5.18	1.65333	3.99667	15.1233	14.1667	6.18667	1.70667	2.14	14.6767	48.5033	46.1633	10.0767
ENSDARG00000004472	atat1	2	9.55667	5.93	8.92667	12.74	15.24	6.34667	6.01667	9.42667	18.03	25.97	33.4933	11.4767
ENSDARG00000004492	pcyt1ab	0	12.83	9.63667	28.8233	47.7633	47.6867	27.8367	8.54333	16.8067	53.97	52.38	53.4733	44.4533
ENSDARG00000004497	tspan33a	2	10.6133	1.56333	1.55667	4.09667	0.94	0.836667	1.57	1.31	2.54333	3.69667	1.86333	0.543333
ENSDARG00000004502	rcor3	0	5.78333	1.95	21.0333	120.423	84.6833	40.3333	1.45667	7.50333	47.4933	86.7233	87.59	44.9867
ENSDARG00000004517	ppat	1	3.11333	3.68	7.93333	41.5233	55.1467	18.15	2.46	2.70333	11.27	30.8667	46.8733	20.93
ENSDARG00000004525	zgc:63882	2	1.46	0.583333	1.82333	32.4433	43.9867	9.13	0.66	1.59333	27.3267	71.8067	109.667	11.3333
ENSDARG00000004527	pin4	2	136.797	22.27	29.55	116.873	34.5567	21.11	16.6867	15.7667	50.4367	89.03	71.3167	14.9167
ENSDARG00000004529	zgc:173742	0	4.02333	3.83	11.34	22.2167	18.9967	8.94667	7.62333	9.21667	26.0133	29.9167	26.5467	14.4367
ENSDARG00000004537	kmt2a	2	9.05333	1.01667	3.74	21.9733	22.8567	11.0933	0.73	1.23667	7.69	30.9633	41.6233	8.43667
ENSDARG00000004539	ptgs2a	1	0.293333	0.33	1.53667	8.46333	1.10333	0.41	0	0	0.68	0.533333	0.31	1.89667
ENSDARG00000004574	gtf3c2	0	9.01	4.27	5.29333	28.8233	35	7.78	1.79	2.98333	11.38	26.44	30.4567	10.6033
ENSDARG00000004576	plk4	1	68.6833	17.4167	11.5433	38.0367	28.1567	17.23	6.92667	11.8033	26.5767	45.5333	63.6767	15.76
ENSDARG00000004581	sel1l	2	0.24	0.116667	0.45	14.5133	14.9367	5.80667	0.35	0.273333	3.63	17.63	23.91	7.15
ENSDARG00000004587	kat5a	1	32.5367	20.2967	20.02	42.85	19.6467	7.59333	20.11	16.2867	13.3867	20.0967	18.7967	1.84
ENSDARG00000004594	znf800a	2	49.2633	18.2933	13.41	24.35	30.9667	24.97	12.45	6.13	9.5	24.6633	40.1367	33.4233
ENSDARG00000004616	mtmr2	2	37.77	33.59	43.6667	54.2833	34.2467	25.7433	138.6	86.0667	67.07	84.2367	45.55	40.8133
ENSDARG00000004618	stx2a	2	6.82	3.25333	4.8	7.90667	1.90667	1.3	2.13333	2.36667	8.25	11.01	3.3	1.49667
ENSDARG00000004627	panx3	0	10.7233	3.53667	8.67	15.04	12	14.72	4.41	6.95	12.9167	13.5433	12.7333	6.83333
ENSDARG00000004632	egln1b	2	14.7467	13.69	21.6633	54.98	51.05	17.4333	9.89333	21.1533	47.44	64.42	64.7133	19.0867
ENSDARG00000004634	osbp	2	8.36667	8.41667	16.0033	16.0133	12.19	11.9167	18.62	14.5067	13.0133	12.35	10.3333	5.78667
ENSDARG00000004636	ccdc9	2	7.00333	5.67667	12.21	19.9967	9.32	5.99667	4.19667	8.10667	18.5033	20.8367	18.6567	2.92667
ENSDARG00000004647	spice1	0	1.63	0.316667	0.786667	5.64667	5.11333	2.37	0.626667	0.336667	2.54333	5.70667	9.82	9.66
ENSDARG00000004672	ptk2ab	2	2.62667	0.836667	5.21667	7.25333	6.43333	0.663333	1.35667	0.983333	4.66333	6.19667	5.54333	2.53333
ENSDARG00000004680	dnajb6a	0	2.73	1.22333	1.84333	15.0233	11.7633	6.8	1.10667	2.62667	7.36667	20.7733	20.98	7.66333
ENSDARG00000004687	acaa1	2	4.22	2.52333	12.1633	25.27	27.07	13.4733	3.86333	8.49333	27.3033	32.3967	30.4833	22.6567
ENSDARG00000004692	nabp1a	2	8.71333	2.97667	17.3567	59.7567	68.14	31.7967	14.7467	12.4667	50.5733	59.1	36.3433	22.2533
ENSDARG00000004696	eefsec	2	0.893333	0.233333	5.47667	98.3033	68.1167	22.6133	0.79	2.36333	35.8367	80.97	97.5933	26.89
ENSDARG00000004702	irf2bp2a	2	32.0033	25.6167	42.9767	164.073	139.62	74.2633	208.163	203.927	164.46	205.45	145.377	149.53
ENSDARG00000004706	syf2	2	0.966667	1.73	5.21333	8.55333	8.08667	4.27333	3.64	3.31667	10.2067	11.6667	11.1333	8.11333
ENSDARG00000004713	mad2l1	0	11.82	6.25667	15.69	88.8533	46.1467	26.6067	22.1067	26.46	62.1967	80.4967	68.49	15.2267
ENSDARG00000004721	mpp5b	0	44.07	11.07	31.77	130.067	83.4033	87.2	7.97667	14.4867	67.79	132.723	106.47	79.3
ENSDARG00000004726	trappc11	2	19.84	2.94667	21.4633	52.2567	30.7033	16.8033	5.02	4.67	24.71	42.1567	45.6933	15.72
ENSDARG00000004735	hnrnpub	1	32.34	7.57667	15.0567	103.87	100.427	53.3867	3.72333	7.39	33.0367	95.8367	125.593	61.7633
ENSDARG00000004745	lmbr1l	2	10.1267	20.8367	55.6933	85.7633	42.2767	29.79	12.8933	21.6633	59.9233	75.5833	51.5967	59.6733
ENSDARG00000004748	zgc:100868	1	3.59667	0.696667	2.16667	3.66333	7.87667	3.28333	0.763333	0.89	2.36667	5.49333	9.67333	3.40333
ENSDARG00000004754	hspa4a	2	6.32	0.796667	5.06	37.04	39.4367	28.9167	0.676667	1.96667	17.5133	34.2367	45.8333	12.3233
ENSDARG00000004757	ybx1	1	11.07	11.8433	21.8767	24.6233	16.52	16.8067	18.5	18.4	20.8867	18.1433	16.91	21.9767
ENSDARG00000004771	ankrd10b	1	28.6133	16.7733	83.28	118.987	81.61	25.7467	12.6667	32.1067	102.91	100.453	94.71	27.7667
ENSDARG00000004774	wdr36	2	7.14	2.70333	6.73	10.8667	7.23	2.96	8.89667	7.18667	20.0767	20.6633	20.82	2.97667
ENSDARG00000004785	cops2	2	13.8633	5.01	12.5333	32.7567	29.0167	4.78667	7.08	8.33667	15.72	30.2133	33.2567	2.88
ENSDARG00000004794	ccdc146	2	10.09	1.80333	8.48333	27.74	16.9833	8.22333	1.15333	2.51333	15.1367	27.06	26.0633	4.99667
ENSDARG00000004796	mgrn1b	2	2.33	2.93333	4.06333	7.16667	9.46667	5.17	3.27333	4.00333	7.53333	10.33	8.09	6.98333
ENSDARG00000004806	grwd1	2	2.26	1.09667	0.836667	2.85333	2.97	1.45	2.78	1.82667	2.31333	3.88667	4.76667	3.29333
ENSDARG00000004823	asz1	2	59.4367	84.7867	103.893	116.98	112.38	64.19	81.5133	68.1133	55.89	50.3533	43.94	51.2533
ENSDARG00000004830	flot2a	1	25.8967	3.89	17.13	76.5833	96.5567	42.38	7.59667	16.8233	57.52	98.24	113.257	35.5433
ENSDARG00000004836	dnajc5ab	2	1.36667	0.436667	12.6267	18.72	14.99	3.27	0.64	1.79	21.37	35.3167	23.4	9.42
ENSDARG00000004840	rassf1	1	4.09333	0.53	6.83667	28.81	15.4333	3.85333	0.99	3.35333	21.7767	28.2567	23.73	7.90333
ENSDARG00000004843	foxp1a	0	0.87	0.67	0.776667	1.10333	1.14	0.29	0.0833333	0.106667	0.25	0.523333	0.773333	0.14
ENSDARG00000004851	hinfp	2	131.9	48.94	110.437	205.383	63.5133	68.4033	72.4833	74.94	162.827	164.553	127.68	62.3633
ENSDARG00000004864	zgc:171734	0	44.1367	3.92333	51.08	145.817	130.343	70.8233	11.9033	11.63	84.0767	114.563	103.433	78.2633
ENSDARG00000004866	fam63a	2	0.533333	0.18	1.24333	5.93	6.34	3.53	0.28	0.686667	5.79	9.81333	9.03	5.87
ENSDARG00000004870	psen1	0	15.9	5.33667	7.92333	14.1067	14.2233	4.86	13.77	17.9833	19.8867	17.6867	16.13	10.1067
ENSDARG00000004874	spata6l	1	61.67	19.51	31.57	37.3267	14.9	25.39	12.6833	15.1333	35.9867	41.6467	31.0133	13.14
ENSDARG00000004875	tmc6b	0	2.56333	1.05	2.10667	2.93	1.43667	0.353333	0.37	1.06	1.6	2.76667	2.35	0.616667
ENSDARG00000004877	rock2b	2	1.12667	0.286667	0.423333	6.71667	6.66333	1.81	0.4	0.426667	2.67	7.40333	7.47667	2.25333
ENSDARG00000004880	acsm3	1	6.39667	3.42667	17.6533	62.6267	50.4033	16.5267	9.08	11.6167	39.38	53.3467	50.6933	15.9833
ENSDARG00000004889	aga	0	1.45667	2.71	5.50667	4.89667	4.53333	0.836667	4.57667	6.93333	9.61333	8.11667	6.44667	2.97667
ENSDARG00000004891	pex19	2	1.11	0.85	2.08667	16.0367	13.5067	16.41	1.31667	1.67333	5.85333	10.2333	12.01	5.32667
ENSDARG00000004898	zp2l2	2	0.453333	0.293333	3.43	54.0067	45.8433	19.86	0.643333	2.77333	53.3633	132.11	91.9133	25.0867
ENSDARG00000004904	gys2	2	0.256667	0.2	0.62	5.07667	5.24333	0.666667	0.153333	0.24	2.76333	7.73667	11.8333	1.21
ENSDARG00000004906	stip1	2	37.3833	36.6033	57.73	160.06	99.7133	16.66	30.9567	82.0133	170.96	267.05	211.52	29.3933
ENSDARG00000004925	immp2l	2	3.78333	4.14333	11.34	10.83	14.5833	6.16333	7.87667	8.56333	14.63	13.56	14.1267	14.5833
ENSDARG00000004930	lmo7a	1	3.51333	1.42667	3.59667	12.8767	9.86	3.05667	1.89	2.47333	7.55	13.8	14.6167	2.38667
ENSDARG00000004937	skp2	1	41.1133	10.3733	16.0067	23.6733	13.67	8.01667	12.45	11.95	17.7933	20.2467	13.96	9.40333
ENSDARG00000004939	mtdhb	0	7.14333	2.73333	14.74	50.91	26.6267	11.8133	3.37667	11.61	37.2133	46.36	44.8367	8.29333
ENSDARG00000004948	bccip	1	60.62	14.42	22.8867	29.4867	15.7333	5.30667	30.16	23.7267	26.37	30.4133	27.7067	4.21333
ENSDARG00000004956	zmat2	2	0.726667	0.706667	1.82	5.15	6.35	2.41667	0.353333	0.396667	0.76	1.47	1.91333	0.833333
ENSDARG00000004979	elovl5	2	1.38667	0.276667	0.77	6.15667	10.83	3.88	0.393333	0.913333	7.28333	25.84	28.4433	9.36667
ENSDARG00000005010	si:dkeyp-2e4.8	0	0.383333	0.426667	1.49667	2.41333	2.23667	1.07667	0.596667	0.75	2.77333	3.18333	4.59333	3.58333
ENSDARG00000005015	tspy	2	1.85667	0.863333	3.25333	4.62	2.95	1.39333	2.23333	2.43667	7.88667	7.28333	6.71667	1.42667
ENSDARG00000005026	tshz1	1	0.0333333	0.03	0.136667	1.68	1.21	0.286667	0.07	0.0633333	1.07	2.37667	3.01667	0.263333
ENSDARG00000005034	ispd	2	37.1467	17.49	37.3367	129.353	168.253	85.5767	21.1833	72.4433	133.873	169.627	202.583	122.787
ENSDARG00000005049	rab20	2	2.08667	1.72333	2.92667	6.28667	7.09333	1.61333	3.45667	2.73333	10.87	14.8333	11.93	4.16
ENSDARG00000005057	dimt1l	1	15.9333	25.77	77.2867	162.787	64.6867	27.5767	30.6333	58.8967	116.47	118.637	77.4733	48.31
ENSDARG00000005058	ncapd2	0	158.853	62.8367	108.323	203.027	274.337	198.263	53.5067	83.7633	132.09	186.787	225.18	199.623
ENSDARG00000005078	eif4e3	0	9.33	1.24667	8.75333	20.3867	18.37	6.96333	2.16333	2.14	15.7133	27.65	25.3933	6.08667
ENSDARG00000005095	glcea	2	10.0233	2.89667	9.54333	6.87333	8.13333	4.85333	2.28333	3.34667	5.71	7.54	6.56	5.36667
ENSDARG00000005098	zgc:86764	0	4.61667	1.07333	5.12667	3.78333	3.29	2.00667	1.28333	1.27333	4.73667	8.04	8.08667	5.31333
ENSDARG00000005104	limk2	2	64.24	42.5233	40.6033	50.88	48.85	26.3033	57.6667	33.3733	31.8467	46.02	32.02	35.8367
ENSDARG00000005108	oclna	0	8.98	1.95333	7.93	71.89	45.4233	12.85	4.58667	7.64	66.9967	89.3967	72.49	10.13
ENSDARG00000005115	calub	0	44.5033	3.26	22.5333	55.8733	56.7033	28.3933	4.96333	9.33333	33.5033	45.66	45.3533	32.4533
ENSDARG00000005122	atp2a2b	2	13.1633	11.27	11.3433	17.51	21.1333	9.98667	18.4167	11.9833	17.4767	22.1533	22.32	20.99
ENSDARG00000005126	large	2	3.64667	2.43667	5.66333	6.93667	6.18	1.69	2.03	1.29	3.78	5.39333	4.71333	2.01667
ENSDARG00000005128	rnaseh2b	2	24.6967	7.14333	10.8133	26.29	22.67	10.3067	8.09667	5.99	12.1333	30.11	33.7367	10.3633
ENSDARG00000005134	psmd11b	1	5.17667	4.55333	4.70333	8	7.08	4.23667	2.80333	2.65333	3.07667	6.17	7.81333	3.57667
ENSDARG00000005154	aspa	2	0.03	0.03	0.303333	1.32	1.08333	0	0.0333333	0.203333	1.36	4.22667	3.49333	0.34
ENSDARG00000005162	tpm3	0	5.74667	2.93	4.79667	15.5133	24.24	9.54333	6.21	10.1833	12.5833	17.1833	28.3067	15.8433
ENSDARG00000005163	efr3a	0	8.43667	1.12	3.25333	45.44	36.45	8.8	0.52	0.89	6.34333	26.5933	36.6367	6.92333
ENSDARG00000005172	dynll2b	0	0.67	1.41667	1.84	7.67333	4.44667	2.51667	1.43333	0.343333	0.706667	1.33667	1.30667	0.856667
ENSDARG00000005185	cpn1	1	25.7867	11.9433	100.713	144.057	135.05	95.3533	22.9267	42.6267	134.803	127.753	108.227	139.893
ENSDARG00000005186	sp4	2	30.2733	5.42667	27.5	37.3767	34.74	13.9067	8.36	11.99	59.6733	58.4167	48.7733	26.7433
ENSDARG00000005191	ahcy	2	0.553333	0.243333	1.08333	3.13	3.31667	3.03	0.396667	1.07667	2.72667	3.99333	6.25667	2.98
ENSDARG00000005210	coro2a	1	7.70333	0.326667	2.49333	24.1567	19.8633	5.23	0.546667	0.99	12.0733	36.9	39.4	5.08333
ENSDARG00000005218	wrnip1	2	4.62	1.67667	5.29667	16.2733	25.91	14.17	1.3	3.08333	12.4967	19.5933	28.1867	14.9933
ENSDARG00000005220	pdcd6	2	34.68	12.8533	31.0633	100.883	61.99	31.66	11.76	15.7567	49.03	112.767	80.22	49.5133
ENSDARG00000005230	ssr2	2	1.91	0.46	1.66333	16.58	13.04	2.24667	2.06	1.37	6.6	20.1067	28.93	5.58333
ENSDARG00000005236	srcap	2	1.76	0.786667	2.32333	6.23667	5.15667	2.05	0.56	1.15	3.46	6.16667	3.69333	3.64333
ENSDARG00000005246	asb3	2	59.42	26.02	27.4567	31.9567	30.37	10.08	34.3	20.99	16.1933	17.4933	16.3367	7.67667
ENSDARG00000005251	rpe	1	5.19	8.36333	19.44	22.9233	31.9833	21.26	4.37	8.75333	20.6633	26.17	26.4	37.63
ENSDARG00000005254	kdelr2a	2	7.95667	1.61333	4.68333	6.07667	3.76667	0.803333	3.20667	2.99	6.35333	5.29667	3.85333	2.61667
ENSDARG00000005271	zc3h12a	2	20.95	25.04	55.4933	80.71	70.3	35.38	30.5467	55.2433	75.3	72.1967	73.5133	27.26
ENSDARG00000005274	rad52	0	0.593333	0.31	0.94	21.53	16.2267	20.1	0.376667	0.52	5.71	31.6533	49.0033	17.3533
ENSDARG00000005315	celf1	0	29.0267	2.19333	18.5033	51.66	32.0967	6.01667	6.78333	10.07	35.08	56.7133	47.7933	4.82667
ENSDARG00000005318	stam2	2	23.8467	3.44667	14.3333	15.6067	14.63	6.20667	3.23	5.72667	12.0067	11.0967	11.1767	8.67333
ENSDARG00000005320	nipsnap1	1	898.603	1197.97	1409.09	1890.25	2495.71	1651.91	1480.33	2838.54	2008.03	1752.22	1525.79	2322.81
ENSDARG00000005350	dip2ba	2	10.0333	16.1433	29.4233	28.9867	25.0167	18.36	22.5567	23.85	45.0567	42.5633	40.9767	30.1467
ENSDARG00000005355	larp6	2	5.89	6.67333	7.98667	11.4533	10.21	2.44	11.0267	3.60667	13.0233	21.3833	25.8467	8.43333
ENSDARG00000005356	tyro3	2	2.76333	0.14	1.31667	13.3367	9.13	3.20667	0.13	0.276667	3.67	8.64333	10.2633	2.84
ENSDARG00000005359	sucla2	0	31.11	30.9533	36.4967	27.89	43.0533	27.05	60.5867	49.16	33.43	33.1067	44.6	30.2967
ENSDARG00000005364	grin3ba	2	0.603333	0.02	0.396667	4.15667	4.04667	0.863333	0.15	0.36	1.43333	4.13667	7.78667	0.833333
ENSDARG00000005372	camk4	2	5.64	2.09667	7.16667	35.5967	28.6867	21.7233	2.31667	2.64	12.1967	36.0867	39.7967	23.58
ENSDARG00000005374	tubgcp4	1	36.22	8.90333	14.4133	38.2433	11.2633	9.75	6.85	17.98	50.6067	56.7	47.04	6.57
ENSDARG00000005382	prdm9	2	0.403333	0.423333	0.34	3.48	2.03333	1.29	0.38	0	1.33333	2.68667	2.60667	1.21667
ENSDARG00000005392	slc5a5	0	17.0933	0.46	6.84333	56.57	72.8033	50.4733	1.30667	2.02333	21.7333	74.2433	95.2167	80.8033
ENSDARG00000005394	dnmt3aa	2	3.04	0.93	2.34333	10.9867	10.3867	5.95667	0.34	0.513333	2.45667	5.47333	8.88667	5.02667
ENSDARG00000005397	trim3b	2	1.32667	0.516667	2.72	7.87	5.96667	3.55333	1.65667	2.14333	7.07	6.72667	7.24333	6.10667
ENSDARG00000005416	map3k5	2	25.17	16.7233	27.1967	26.54	21.9733	8.53667	10.0933	13.6067	16.2033	13.3567	11.5133	7.46667
ENSDARG00000005423	pgam1a	2	17.9067	39.8867	82.8633	117.293	139.603	45.2167	68.1333	131.877	149.37	132.787	132.617	71.84
ENSDARG00000005425	wdfy1	0	40.5367	6.23	6.76333	19.7467	12.0067	16.6467	10.1733	10.5767	16.48	26.9333	33.2267	12.13
ENSDARG00000005448	mtfmt	2	0.776667	1.25	1.34333	1.94333	2.6	0.92	0.263333	0.29	0.9	1.14	1.47333	1.16
ENSDARG00000005451	gdi2	1	1.03333	0.283333	3.43333	42.7833	50.21	26.06	1.57667	3.47667	33.8033	63.13	57.91	34.7733
ENSDARG00000005453	foxp2	1	1.15333	1.15	5.44	6.76333	5.26	5.78667	2.19667	1.91667	9.12667	9.01333	8.23667	8.18
ENSDARG00000005454	tacc3	0	3.03667	0.36	2.74333	12.8867	14.4267	8.13667	1.09	1.64333	5.52	10.0533	19.28	10.7733
ENSDARG00000005456	katnb1	0	1.16	0.73	1.61333	2.95333	1.78	0.456667	0.76	0.906667	3.71667	4.60333	3.61667	0.776667
ENSDARG00000005458	csnk1g2a	2	96.8167	91.9733	120.483	285.687	203.163	128.243	76.75	186.127	254.873	336.577	352.547	98.6333
ENSDARG00000005462	kif4	0	0.176667	0.26	0.936667	4.63667	3.12667	1.31333	0.45	1.11667	5.24333	6.36333	6.53	1.4
ENSDARG00000005463	slc30a1a	1	0.183333	0.0166667	0.273333	1.54667	1.24667	0.0466667	0.0166667	0.0333333	0.576667	0.666667	0.8	0.173333
ENSDARG00000005464	dnase1l1	1	42.87	15.25	19.32	36.8067	54.13	39.7533	9.72667	18.74	19	34.96	46.9933	49.9533
ENSDARG00000005468	irf2bp1	2	7.86667	4.29333	12.9	19.81	17.63	5.97667	8.62333	13.3733	19.45	22.8367	31.1233	12.0033
ENSDARG00000005479	tenm3	2	2.24	0.92	4.38	36.0933	33.1767	33.4667	1.39667	1.95333	9.01	28.5667	44.0467	19.98
ENSDARG00000005481	nfkbiaa	1	215.537	194.63	217.577	260.9	255.023	150.227	162.317	234.907	224.59	189.983	186.563	214.3
ENSDARG00000005482	rapgef2	0	21.8767	15.8067	95.15	118.247	91.1867	20.9667	13.7433	46.3933	122.273	126.867	119.663	20.8533
ENSDARG00000005500	dgcr6	2	15.61	3.83667	11.3133	22.1033	16.7267	6.19	4.15667	7.42333	22.6333	29.5767	22.39	8.78333
ENSDARG00000005513	naca	1	4.01333	0.853333	7.70333	69.3167	58.5933	26.31	15.1367	20.1167	61.7233	73.4767	47.7133	55.9967
ENSDARG00000005525	acy3.2	1	0.916667	0.03	0.863333	12.7767	16.1233	10.2733	0.173333	0.413333	5.23667	11.3833	19.5	11.5633
ENSDARG00000005536	ubr7	0	1.6	1.26667	2.28667	4.56	8.01667	2.04333	0.566667	1.75667	2.08667	2.36	3.73	4.04667
ENSDARG00000005540	xpo7	2	12.4567	3.79	18.9	24.6033	12.7933	4.17	3.61333	5.32	26.08	30.4967	21.28	3.23667
ENSDARG00000005544	btbd3a	2	1.15	0.46	2.31667	1.94	1.64	0.906667	0.623333	0.856667	2.65667	3.04	3.65	1.29
ENSDARG00000005547	rint1	2	2.14	3.86333	6.92333	6.61333	6.46333	1.24667	8.34333	9.46	13.33	14.39	8.79333	3.58333
ENSDARG00000005549	znf710b	2	7.58667	2.32667	14.9233	24.9367	15.0367	4.05	3.25	7.77667	23.61	21.81	19.7333	5.72
ENSDARG00000005551	hnrnph1l	1	1.56667	1.41	4.55667	11.0267	10.1167	3.19	4.34667	9.03	26.1133	31.5833	31.0533	11.7433
ENSDARG00000005560	ywhah	2	6.1	1.81	9.45667	55.7267	70.9333	37.9633	4.53	7.55	36.3333	75.43	83.7767	61.9667
ENSDARG00000005561	gfm2	1	3.75667	4.79667	6.49667	8.07	8.53	3.56667	5.74667	4.98	8.24667	10.5133	12.0933	3.40667
ENSDARG00000005565	entpd8	0	1.05	0.19	1.73333	19.39	11.47	4.74	0	0	0.02	0.243333	0.0666667	0
ENSDARG00000005576	mphosph8	2	219.497	242.673	230.133	271.923	563.673	217.707	905.67	679.797	275.713	346.203	465.15	329.283
ENSDARG00000005590	mtf2	2	3.24	0.55	5.83	7.14667	4.51	2.92	1.20333	2.27	18.6633	24.1567	20.1733	2.64333
ENSDARG00000005595	adgb	0	1.69	0.863333	2.76667	3.89333	3.35667	3.23333	1.56667	1.93	7.74667	7.52	8.02333	1.85333
ENSDARG00000005606	paxip1	2	72.0267	19.4633	55.9867	57.6767	55.1533	45.6067	55.7633	50.67	85.8133	68.2233	50.59	64.1567
ENSDARG00000005612	aph1b	0	10.4533	2.65333	6.33667	18.66	14.7	7.50667	2.17333	2.29	8.85	21.13	23.2367	3.51
ENSDARG00000005619	nek2	0	13.43	3.64	21.01	83.27	98.1767	60.35	0.26	0.753333	2.16667	2.58333	2.95667	9.09333
ENSDARG00000005625	tmem57a	2	2.63333	4.21	6.23333	7.83333	6.31333	1.02333	1.62333	3.38	4.4	5.04667	7.06	3.92333
ENSDARG00000005626	si:ch211-133l11.10	2	0.29	0.206667	1.41333	14.5367	19.6533	5.55667	0.293333	0.62	7.60667	16.82	29.6067	14.98
ENSDARG00000005640	adat3	2	9.38333	2.83333	24.4867	56.7867	44.6433	36.2033	3.87333	8.68333	52.7667	59.4133	58.08	23.8
ENSDARG00000005643	gcat	2	7.26	1.28333	4.26667	14.8067	7.65	3.22667	1.71	1.65333	7.32667	12.1567	13.0467	2.00667
ENSDARG00000005645	robo3	2	2.45	1.62667	2.44667	12.8733	11.95	13.5533	13.4933	10.1267	14.7467	23.1367	17.65	14.6567
ENSDARG00000005651	hrasb	2	3.34333	0.423333	2.44667	2.62333	2.95667	2.41333	0.88	0.803333	3.20667	5.27667	5.01	2.81
ENSDARG00000005652	man1a1	0	66.5167	31.91	83.49	116.547	157.76	87.5233	13.88	22.82	54.2067	72.07	116.613	90.7467
ENSDARG00000005673	f3b	2	2.4	1.00667	3.85667	18.5467	12.7967	5.94667	3.36	5.61	20.89	38.29	36.3867	18.1667
ENSDARG00000005675	sec61a1l	1	41.7367	28.55	68.13	94.3733	44.0467	14.6033	65.7033	84.4733	92.0467	82.2633	68.4033	20.67
ENSDARG00000005679	trip10a	2	2.25667	0.616667	4.79667	14.1733	13.2467	2.28333	0.99	4.24333	27.0933	40.6767	31.25	4.98333
ENSDARG00000005690	slc25a23a	1	5.93	3.03333	24.4667	41.7333	36.6233	6.93333	4.75333	6.06667	32.4733	50.75	57.6633	8.92667
ENSDARG00000005699	ddx19	1	0.25	0.34	2.95333	10.7033	12.3667	6.61	4.05	4.09667	24.22	44.41	37.73	11.07
ENSDARG00000005713	ethe1	0	0.306667	0.176667	0.906667	2.34333	1.19	0.216667	0.21	0.713333	2.26333	2.77333	3.60333	0.163333
ENSDARG00000005738	rpf1	2	0.543333	1.22667	3.10333	4.18333	5.52667	2.06	1.6	1.59333	6.18	7.71333	7.01333	4.84
ENSDARG00000005762	col14a1a	2	13.9133	5.85333	8.74	13.16	9.89333	8.34	8.02667	8.33	16.0433	19.74	23.6967	5.16
ENSDARG00000005772	tsr2	1	0.54	0.236667	5.95333	60.2367	49.9733	30.66	0.476667	1.84	19.6867	38.75	39.8233	28.2067
ENSDARG00000005774	ddx3b	2	77.77	5.54	23.03	58.6167	65.11	26.2067	10.31	5.05667	12.4267	26.35	51.04	8.96667
ENSDARG00000005786	ppm1f	2	0.69	0.0333333	0.376667	4.18333	3.13333	1.80667	0.0666667	0.0566667	2.57	8.23667	7.58667	6.27333
ENSDARG00000005789	enpp1	2	3.61	3.05	17.1533	38.6333	25.3433	19.5033	3.58	5.49667	29.44	38.0633	26.0767	20.5133
ENSDARG00000005791	rpl28	1	0.763333	0.203333	2.67	7.27333	9.08	2.24333	0.236667	0.853333	3.68667	5.67667	5.20667	3.73333
ENSDARG00000005799	smim14	0	0.486667	0.666667	1.47333	2.97333	1.54	0.77	0.58	0.72	2.05333	2.92333	2.1	0.353333
ENSDARG00000005823	slc39a10	0	9.21333	2.9	6.10667	19.5833	15.4067	5.08	3.58667	4.06333	8.86	12.72	25.33	23.49
ENSDARG00000005827	eif2s1a	2	17.05	8.45667	33.4733	34.8333	18.6133	18.8	6.62667	7.62667	33.11	41.9667	21.6433	7.30667
ENSDARG00000005828	faima	2	75.2667	12.5833	15.34	68.8833	53.6033	42.15	11.6967	11.0367	20.0867	73.1867	101.417	37.2267
ENSDARG00000005834	gatad2b	0	110.443	49.3533	31.3767	76.6233	49.3667	22.3967	90.82	63.3333	48.6267	68.9433	69.2233	27.91
ENSDARG00000005840	got2b	2	13.8267	13.6067	25.6067	61.72	99.4333	69.4467	31.5333	62.98	103.863	94.1033	95.75	81.5033
ENSDARG00000005842	cd9a	0	15.4733	5.74	28.89	35.72	36.8967	15.71	10.9767	16.24	48.7833	43.2	37.64	29.58
ENSDARG00000005861	ralgapa2	2	0.473333	1.17333	2.86	8.69	6.65	3.64333	0.5	1.46333	5.37333	8.73	9.60667	5.96
ENSDARG00000005867	gon4l	2	31.7233	13.9467	32.6667	62.31	51.0333	45.4067	27.21	32.7433	58.0833	70.6667	78.58	42.91
ENSDARG00000005870	mmadhc	1	3.58667	1.17667	2.81	19.8633	11.2	11.8967	1.46	4.79333	6.84333	13.15	14.8667	8.24333
ENSDARG00000005891	cyb5r3	2	26.66	33.0967	113.14	365.427	221.07	129.663	63.45	81.06	182.663	265.683	221.533	138.34
ENSDARG00000005897	dera	2	0.52	0.413333	1.26	2.15667	3.23	1.19667	0.94	1.27333	2.65667	3.36667	3.78	1.42
ENSDARG00000005908	clk4b	1	53.0367	18.29	16.9667	30.3833	45.1867	26.86	2.23333	3.51667	8.87333	14.5833	13.18	13.4867
ENSDARG00000005915	tcf3a	0	21.95	8.92	20.3767	35.7167	4.84	4.43667	10.7467	13.2267	41.0767	44.15	22.8933	3.35333
ENSDARG00000005924	serpina10a	2	4.19333	0.703333	4.08667	11.68	11.2967	4.13667	0.463333	1.72	5.37	8.25667	9.05	4.21667
ENSDARG00000005926	ak2	1	3.3	0.986667	2.45667	6.84	4.75333	3.59	1.32333	3.16667	9.35667	10.94	10.8033	3.13667
ENSDARG00000005927	tbc1d17	2	1.98333	0.646667	5.76333	11.2233	5.74667	1.34	1.00667	2.66667	11.49	15.8433	16.6633	3.24333
ENSDARG00000005941	yes1	2	12.5733	10.1367	16.3433	23.6867	18.8167	13.0067	10.8833	9.4	17.9367	24.8733	20.44	14.7067
ENSDARG00000005943	htra4	2	23.2733	16.69	26.5433	24.51	29.8033	10.2233	15.2367	18.69	23.2733	20.1333	18.4533	20.03
ENSDARG00000005945	sart1	0	7.91333	4.39333	7.60333	9.46333	5.63333	8.64	6.27	6.38667	10.3533	9.03333	9.33	6.20667
ENSDARG00000005948	ankmy2a	2	2.53	0.57	3.51	16.9133	33.9	6.1	0.55	1.15333	10.76	28.5867	40.8833	18.3933
ENSDARG00000005972	ric8b	2	2.80667	1.76333	2.39667	1.96333	2.79333	1.35667	1.34667	1.78667	1.78333	1.51	2.17	1.78667
ENSDARG00000005980	sfswap	2	0.313333	0.103333	0.586667	1.50667	1.25333	0.21	0.176667	0.48	2.46	1.75	1.70667	0.653333
ENSDARG00000005989	rgl1	1	8.64	24.2033	43.0433	52.3333	23.86	43.01	22.1	32.9167	42.87	53.01	44.0633	19.0567
ENSDARG00000005993	prc1b	2	0.15	0.256667	6.66667	29.2233	25.43	12.9033	0.44	0.753333	10.0833	16.1967	13.1533	9.07
ENSDARG00000006003	mycla	2	1.27333	0.146667	0.416667	1.07	2.43	0.493333	0.166667	0.183333	0.546667	0.85	2.18333	0.81
ENSDARG00000006008	dct	0	3.18667	3.3	5.73	10.43	15.69	6.85	7.33	8.07	9.95333	15.31	17.56	15.8267
ENSDARG00000006010	bmi1a	2	0.67	0.363333	5.67333	28.7833	14.1867	7.81	0.59	1.69333	9.06667	18.5633	20.5933	4.14667
ENSDARG00000006011	klhl42	2	3.16333	1.96	2.64667	2.27	4.56	2.16667	5.06667	1.85667	2.81333	2.89667	2.59	1.11333
ENSDARG00000006019	tktb	2	50.4433	45.7733	56.2267	59.0533	64.4667	50.5333	42.3167	49.5067	64.9067	68.7433	61.58	73.8233
ENSDARG00000006025	tp53i11b	0	11.7767	5.31667	17.89	29.61	29.73	14.9433	5.84	8.07333	31.86	41.6867	31.6967	19.0133
ENSDARG00000006029	lta4h	2	8.74333	8.78	22.2367	78.8233	32.9267	22.02	45.5167	67.19	131.053	147.933	122.85	21.5767
ENSDARG00000006031	abat	2	0.873333	0.3	0.543333	11.3433	9.85667	3.94333	0.62	0.45	0.653333	6.66333	14.15	7.27
ENSDARG00000006038	aebp2	2	117.977	5.60333	12.64	128.953	81.73	103.467	5.27667	7.62	21.8933	99.5067	125.07	64.5133
ENSDARG00000006040	cyp20a1	2	58.6767	34.3	61.2333	184.743	141.15	89.81	55.1367	57.9967	124.42	201.69	200.997	125.347
ENSDARG00000006044	ust	2	4.59667	2.22667	3.03	20.74	11	12.9067	1.62667	3.97667	13.0867	28.6867	28.73	4.97
ENSDARG00000006060	aim1b	1	1.31	0.61	1.82	4.68	3.36667	1.94	0.336667	0.683333	1.56333	1.80667	2	1.94333
ENSDARG00000006062	akap1b	2	20.8433	19.5433	43.2933	40.12	43.8433	23.47	45.54	26.9633	43.6433	35.6267	33.15	33.0667
ENSDARG00000006074	uck2a	2	1.33333	0.68	1.03333	3.54	1.87333	2.12	1.01667	1.27667	1.69	4.07667	3.44667	2.97667
ENSDARG00000006092	rad21a	0	0.613333	0.353333	0.65	1.85667	2.08333	1.82	0.0866667	0.216667	0.493333	0.956667	1.11	1.06
ENSDARG00000006094	igf2r	0	2.36	3.73667	11.3233	13.9967	4.69333	3.20667	8.53	10.6733	17.14	16.28	14.0867	2.71
ENSDARG00000006110	chd	1	0.706667	0.613333	1.14333	2.10333	1.88	0.57	1.62667	0.95	2.8	4.17667	5.69	1.29333
ENSDARG00000006112	myof	2	45.8133	6.29333	28.1933	76.7933	68.68	34.0433	12.8533	25.8267	75.7867	107.013	143.273	33.9867
ENSDARG00000006124	kdm5c	2	1.15667	1.11333	1.82667	2.45	1.74	1.02333	1.14333	3.85	3.63	2.56667	2.32667	1.16667
ENSDARG00000006125	csnk1db	0	1.73	0.746667	7.18667	18.0867	37.0333	17.76	0.566667	1.53	10.72	29.39	49.4467	17.97
ENSDARG00000006128	cep170aa	2	3.04333	0.573333	11.68	53.45	66.73	55.9667	0.93	1.94333	19.0833	30.35	35.6667	44.1133
ENSDARG00000006151	pde11al	1	15.56	4.77667	37.6533	56.07	47.44	23.9633	17.05	29.7367	60.4767	62.3733	53.47	25.5467
ENSDARG00000006169	lrrk2	0	0.0866667	0.0133333	0.15	1.14333	1.03	0.72	0.06	0.176667	1.19667	1.74333	1.64	0.636667
ENSDARG00000006181	hif1aa	0	0.423333	0.786667	1.29333	0.916667	1.49333	0.596667	0.186667	0.666667	0.283333	0.21	0.756667	0.163333
ENSDARG00000006192	gatad2ab	2	2.24	1.41	1.67	2.7	0.88	0.293333	2.12333	2.11	3.18	3.00333	2.69	0.35
ENSDARG00000006196	sav1	0	0.223333	0.2	1.43	2.52667	1.64	0.686667	0.823333	2.84333	7.03667	6.46333	5.84	0.523333
ENSDARG00000006200	eif4g1a	1	0.723333	0.103333	0.83	12.0567	14.2867	5.74333	0.203333	0.376667	5.47	21.4	17.66	6.62
ENSDARG00000006207	gpx1b	0	31.5	13.5033	21.99	80.56	42.3467	35.8667	24.4433	25.5267	56.6133	70.7667	46.9933	35.7833
ENSDARG00000006219	gnl3	1	8.04667	6.34667	7.26	25.8933	24.3333	11.3467	9.39333	12.4367	17.1167	18.7467	26.6967	9.21333
ENSDARG00000006225	ddx39aa	0	0.613333	0.353333	1.10667	3.71	1.67	0.603333	0.46	0.656667	2.63333	4.44	3.11333	1.74667
ENSDARG00000006235	brms1la	1	3.59667	2.56	8.25	12.9467	8.15333	6.49333	2.46	4.71	10.4833	13.2167	20.2533	8.89333
ENSDARG00000006240	slc27a1a	2	2.29333	0.58	3.77667	13.8533	5.42667	2.42333	2.09667	1.88	9.13667	16.22	11.87	2.6
ENSDARG00000006242	ptp4a1	1	32.3933	3.79667	17.4667	62.89	18.9633	9.04333	5.95	8.92333	35.9667	91.9433	83.5	9.28667
ENSDARG00000006251	ell2	1	2.23667	1.94667	3.95667	5.81	4.87667	2.31333	2.54	2.49667	6.18	6.84333	8.05	2.06667
ENSDARG00000006253	mier3a	1	1.81333	2.19	9.37667	10.9133	10.0267	2.72667	3.46333	5.44333	9.93667	9.04	8.15	5.02
ENSDARG00000006257	vldlr	2	0.656667	0.09	2.30667	5.48	2.67333	0.156667	1.45	1.07333	4.18667	3.48	3.15	0.446667
ENSDARG00000006260	tuba8l4	1	0.56	1.09667	2.58667	15.8667	14.72	6.22333	1.32333	1.92333	10.6267	23.22	26.9033	8.18667
ENSDARG00000006266	stat1a	2	3.00667	0.863333	2.58333	5.55667	2.98333	4.54667	1.75667	3.72667	9.89333	10.75	11.3633	3.13667
ENSDARG00000006272	mpp5a	2	2.68333	0.443333	0.51	1.15333	1.14333	0.343333	0.406667	0.73	0.6	1.55333	1.70667	0.153333
ENSDARG00000006279	rragd	2	149.373	230.007	241.007	224.077	320.87	186.297	293.41	590.26	386.75	337.96	412.127	408.18
ENSDARG00000006283	waslb	2	4.92	7.71333	15.39	18.6067	12.8533	4.13333	10.0933	15.8167	22.7667	22.3633	19.5767	3.41333
ENSDARG00000006288	prdm5	2	5.24667	11.8467	44.9933	55.6533	10.8533	6.28667	16.3433	26.6733	57.0633	50.2967	47.1133	6.37
ENSDARG00000006290	ndufs5	1	4.03	4.41333	6.98	8.85333	5.23	0.956667	4.21333	13.3067	11.1267	9.87333	10.47	5.1
ENSDARG00000006299	arhgef7a	2	21.41	5.37333	18.8833	41.05	27.29	17.1167	3.22333	6.66333	25.19	33.8367	24.4	23.1333
ENSDARG00000006300	psmd9	1	7.57333	0.806667	3.74333	21.8733	15.9633	3.9	1.47667	7.70667	15.8967	22.8967	29.8167	3.31333
ENSDARG00000006301	raph1a	0	4.38	1.63667	7.04	24.8133	58.5	19.8667	2.33333	2.82667	8.38667	18.2	25.3433	40.0833
ENSDARG00000006307	shisa4	2	0.636667	0.236667	0.853333	3.91	10.7033	3.63667	0.376667	0.803333	2.05667	10.0833	21.52	7.49
ENSDARG00000006308	ptpn18	0	4.60333	0.693333	15.07	73.4467	26.7533	6.73	1.48667	3.6	49.4033	72.1367	55.1667	3.94667
ENSDARG00000006314	itgav	0	4.12	4.19	36.61	107.85	139.857	72.61	6.17333	11.2467	79.84	128.063	127.54	91.2967
ENSDARG00000006316	rpl23a	1	44.6767	9.57	26.66	76.9533	71.46	49.3233	11.6733	19.4133	38.3867	42.9867	52.59	41.8067
ENSDARG00000006332	snx14	0	8.73	6.82	7.38333	17.0067	10.9133	3.64	9.11333	9.94	12.8933	11.3733	10.69	3.36333
ENSDARG00000006345	med17	2	3.57333	1.19333	7.58667	21.34	20.36	15.79	0.876667	1.91	11.25	18.7067	21.1233	16.3233
ENSDARG00000006353	itga5	2	6.03667	1.79333	4.63333	9.05667	6.02667	5.49333	2.01	4.82	10.5067	8.64667	10.9533	6.56333
ENSDARG00000006368	crlf1b	2	1.10333	0.943333	3.60333	3.8	3.39333	0.956667	1.83	1.99333	5.47667	5.86	5.23	1.68667
ENSDARG00000006370	atp6v1h	0	7.96	1.79333	4.02333	56.6467	55.4633	46.01	2.21333	1.72333	13.29	69.68	92.8533	46.71
ENSDARG00000006385	triobpb	0	4.56333	3.66667	19.4333	59.2733	23.9067	17.4933	14.42	18.0533	47.34	59.54	50.6167	11.2233
ENSDARG00000006389	smad2	0	1.68	1.74333	10.36	34.0733	64.8733	28.8533	2.98333	2.79	9.48667	29.8933	41.5833	37.01
ENSDARG00000006392	exosc9	2	6.95333	12.5233	32.5867	41.7133	33.58	42.51	30.4767	24.0533	39.7667	40.6067	27.88	48.16
ENSDARG00000006395	rbm25b	0	59.8367	29.2233	109.677	111.333	130.737	54.9833	69.1533	85.3233	206.743	325.693	229.213	106.243
ENSDARG00000006396	nrcama	2	0.166667	0.166667	0.23	1.68333	1.88667	0.313333	0.346667	0.06	0.543333	1.21	1.36667	0.346667
ENSDARG00000006397	laptm4a	2	0.453333	0.16	1.04	14.3867	10.1533	2.92	0.223333	0.44	4.83667	17.14	20.6533	2.10333
ENSDARG00000006399	ywhae1	0	0.546667	0.23	1.33	6.68	6.64667	3.43	1.78	3.95	8.97667	12.9333	15.8833	10.3733
ENSDARG00000006408	hmgb3b	0	4.27333	1.39333	3.15333	21.94	22.0367	23.1733	1.80333	1.82667	6.72667	20.76	22.6433	20.8767
ENSDARG00000006409	mapk12b	1	33.34	28.2	26.48	43.6133	72.35	33.4233	51.87	47.75	49.37	61.1867	83.5133	54.8333
ENSDARG00000006413	rpl38	1	29.4067	4.65333	25.33	138.69	89.7633	76.4833	4.06	8.17	65.2933	130.177	134.867	67.6633
ENSDARG00000006420	atrnl1b	2	32.21	5.04667	13.08	49.1067	16.0867	11.16	3.83333	5.27	41.9433	55.3433	46.0467	8.03667
ENSDARG00000006422	esyt3	0	0.196667	0.18	0.393333	1.49667	1.41	1.00333	0.556667	0.906667	3.14	5.08667	4.68333	0.69
ENSDARG00000006434	polr1e	1	71.2467	31.89	61.4267	65.18	45.2067	39.0133	19.5267	46.4367	111.327	108.31	95.7667	40.3967
ENSDARG00000006477	ddi2	0	2.97667	1.04667	0.98	5.14	4.18667	1.81	1.03667	1.01333	3.07	8.19333	6.79	0.576667
ENSDARG00000006487	anp32a	1	7.77	4.34	17.98	15.2467	23.3467	19.42	4.55333	6.42	14.3067	21.49	26.33	18.6433
ENSDARG00000006494	asb7	2	2.27333	1.02	5.19	16.18	7.00667	2.03	0.65	1.49	7.78667	8.66	3.56	1.65333
ENSDARG00000006497	rtn1a	1	1.41333	1.68	4.46333	6.62667	6.83333	0.986667	4.48333	2.87333	13.0967	16.2867	14.5967	1.24667
ENSDARG00000006508	pip5k1bb	0	28.4133	2.22333	6.05	106.81	57.1333	49.94	3.77	6.25333	28.0767	85.0667	73.03	44.0633
ENSDARG00000006514	her6	1	0.166667	0.17	1.64333	3.04667	5.73333	1.21667	0.343333	0.67	4.36	6.52667	7.78	1.03333
ENSDARG00000006524	supt6h	2	33.1533	12.29	37.6933	85.6467	108.787	74.5867	8.02333	21.9233	60.6167	81.2167	75.5067	72.07
ENSDARG00000006527	brd3a	2	20.52	3.35333	14.81	15.9567	10.0267	2.44	6.98667	4.55667	9.16667	9.51333	6.28	3.67
ENSDARG00000006545	rgp1	2	2.94333	0.776667	5.65667	16.59	26.8667	17.92	0.756667	1.39333	12.43	33.6567	39.6567	24.0367
ENSDARG00000006546	ak4	1	36.6433	15.5767	25.9567	49.7867	30.3933	11.7667	9.68333	10.52	35.0367	54.8433	48.0733	6.43667
ENSDARG00000006553	rras	0	3.65667	0.946667	6.84667	51.7933	69.6033	31.76	1.37	3.16667	27.5367	68.4533	121.693	55.7133
ENSDARG00000006566	nlk1	1	137.13	6.66667	53.7667	145.75	119.33	57.88	21.7867	53.1633	161.093	188.767	183.487	126.583
ENSDARG00000006567	dus4l	0	25.9433	4.53	7.46667	18.0233	9.86667	5.58333	5.50667	6.10333	10.1433	16.65	21.2833	4.48
ENSDARG00000006577	nadka	1	1.1	1.42333	2.51333	4.76	7.20333	5.03333	6.65	5.09	12.35	15.57	19.3	9.00333
ENSDARG00000006580	cldnd	0	6.06333	5.09667	43.42	147.45	93.63	55.9433	14.5233	19.0667	109.28	146.55	97.0167	66.6867
ENSDARG00000006584	phf8	2	7.56	2.75333	7.84	24.14	23.5667	19.3733	2.24333	3.86667	12.2067	27.7067	45.0433	13.2367
ENSDARG00000006585	DMWD	2	29.1633	7.78333	31.0433	102.623	103.17	78.8067	22.5167	41.2833	90.7233	122.973	122.27	89.36
ENSDARG00000006598	sgk2b	1	76.4833	23.4233	35.28	73.72	71.7433	46.5533	23.2	27.4733	46.18	57.1533	63.3133	48.3233
ENSDARG00000006600	lsm14aa	0	4.66	3.27333	35.2767	65.4467	86.1233	37.65	6.43667	18.5067	75.13	84.1767	81.3833	77.5
ENSDARG00000006603	csrp1a	2	1.25667	0.28	1.19	8.42	5.03	3.69333	0.26	0.35	3.29	7.87	11.9	2.61333
ENSDARG00000006604	pvrl3b	2	0.396667	0.13	0.876667	3.65667	2.61333	1.01667	0.343333	0.17	2.71	4.42	1.94333	2.92333
ENSDARG00000006609	map2k2a	2	8.22667	1.6	1.06667	2.33	3.05667	1.55333	3.21	2.88667	1.97333	3.16	6.70333	1.58
ENSDARG00000006615	hnf1ba	1	32.3733	9.25667	21.3433	35.39	16.63	8.43667	9.4	11.6133	36.63	42.6333	18.7533	10.0633
ENSDARG00000006617	napga	1	0.433333	3.52	4.66	26.5733	15.3267	7.95	0.426667	0.48	4.13667	19.14	25.8833	3.24667
ENSDARG00000006621	pspc1	0	62.3133	35.1033	95.0933	103.357	61.3933	23.18	35.2833	87.1333	128.953	136.09	132.147	31.7733
ENSDARG00000006624	ppp2r2ab	2	0.316667	0.466667	0.686667	1.19333	1.69	0.27	0.59	0.453333	1.35	1.72	1.83667	0.57
ENSDARG00000006639	lnpb	2	2.41667	0.696667	1.39667	2.96	3.38	3.25	0.886667	1.12333	2.23	2.88667	3.29333	1.33
ENSDARG00000006640	eomesa	0	9.34	15.3967	61.94	89.8867	65.5933	20.8267	25.7367	43.75	98.95	115.91	87.2033	32.7767
ENSDARG00000006642	drg2	2	7.13667	12.3033	40.3133	45.63	25.5333	13.8167	22.1067	27.08	37.9533	32.4567	36.0333	8.24667
ENSDARG00000006666	BUD13	1	48.3167	17.27	63.13	90.94	75.0567	45.55	15.51	23.89	80.1033	86.9167	71.5633	65.4933
ENSDARG00000006672	fam49a	2	3.75333	2.33333	5.03	25.09	33.4667	28.9033	3.52	4.72667	20.86	42.3767	41.55	27.7933
ENSDARG00000006678	pth2r	2	112.577	69.7233	93.68	128.613	90.7733	42.65	34.38	53.89	107.93	134.247	106.017	89.5767
ENSDARG00000006683	arhgef6	0	1.12667	0.0833333	0.8	9.95667	6.37	4.27333	0.0833333	0.213333	1.25333	5.20667	7.62	1.58
ENSDARG00000006691	rpl12	1	4.82333	0.99	9.80667	32.12	24.81	19.9467	1.05333	3.21667	18.23	26.7067	18.7133	22.86
ENSDARG00000006712	wipf2b	2	1.30667	1.91333	13.9133	14.4533	10.6833	4.61	3.27333	3.38333	8.75333	8.50333	7.7	1.35667
ENSDARG00000006719	specc1la	0	3.26667	0.633333	2.16333	25.6367	19.3767	13.6767	0.706667	3.01333	17.5567	37.52	30.4067	9.97
ENSDARG00000006754	mllt3	2	5.06	1.60333	12.57	92.0567	62.81	28.0833	1.22667	2.75	31.6567	79.5167	97.0333	23.2433
ENSDARG00000006766	snd1	2	5.25	0.693333	16.3167	75.2033	42.8667	19.6167	0.92	4.55333	59.8067	86.1033	82.25	10.4633
ENSDARG00000006773	elovl4a	2	68.2533	28.6567	92.58	202.443	172.71	52.42	59.3433	139.317	250.987	202.2	183.123	63.03
ENSDARG00000006775	cass4	2	74.7067	22.3033	103.73	409.273	239.577	263.403	34.4333	69.1633	256.007	331.347	233.49	281.16
ENSDARG00000006782	rb1	2	63.96	14.4833	84.95	112.12	83.85	47.5333	26.6533	42.6933	116.577	112.19	97.32	47.48
ENSDARG00000006786	copz2	2	15.01	3.3	5.26	5.18333	6.11667	3.34	5.17667	8.30333	7.86667	9.78667	11.27	6.52333
ENSDARG00000006791	arntl1a	0	63.0967	10.7533	18.65	100.483	55.9933	13.85	7.62333	12.84	39.5733	81.6767	79.77	18.2033
ENSDARG00000006797	nt5dc1	2	0.323333	1.31333	4.38333	4.70333	1.29	1.4	0.966667	1.41333	4.76667	6.23333	2.41	1.11
ENSDARG00000006812	wdr26b	0	0.296667	0.133333	0.353333	1.28333	0.796667	1.07	0.0366667	0.183333	0.876667	1.61	1.32	0.556667
ENSDARG00000006816	gtf2f2b	2	0.186667	0.283333	1.15667	3.94333	1.89	0.58	0.403333	1.10667	2.90333	4.39667	4.40667	1.96667
ENSDARG00000006818	urod	0	19.6867	15.27	31.13	54.19	23.7067	12.3767	12.3533	24.19	43.71	43.1167	41.2	8.46333
ENSDARG00000006837	mycn	1	8.81	9.22333	23.4167	88.5733	112.543	60.8467	22.7333	28.8	60.4733	89.9067	100.853	67.8567
ENSDARG00000006840	gnmt	1	109.58	15.2933	70.51	115.06	39.1767	9.25333	38.6033	39.9	103.01	131.253	92.6667	8.2
ENSDARG00000006848	PARP9	2	23.4733	12.1433	19.84	68.19	23.07	19.4267	56.6867	72.21	50.74	46.0433	35.9567	10.9433
ENSDARG00000006849	asic2	2	45.4133	29.3567	28.3067	45.8667	24.7733	10.3167	30.88	37.3967	35.4933	39.4167	43.4533	6.43333
ENSDARG00000006859	nkain1	1	23.9733	33.6233	108.657	114.923	112.997	57.17	34.5967	81.2533	134.003	101.763	91.9767	83.7833
ENSDARG00000006862	kifap3b	0	32.0833	14.4067	28.7933	41.1767	40.0433	23.3067	23.3633	36.6633	42	33.2433	33.49	30.54
ENSDARG00000006869	stx17	2	0.166667	0.3	0.66	2.23667	2.46667	0.8	0.456667	0.27	3.03333	6.98667	6.20333	0.463333
ENSDARG00000006877	enpp4	2	19	17.0333	21.4633	27.77	28.68	20.4233	8.10333	6.51333	21.9933	26.4033	16.87	18.7167
ENSDARG00000006889	mpped2a	0	4.46333	5.02667	15.4633	13.68	12.6	4.25333	9.62667	5.65667	15.0733	17.4633	16.62	4.01333
ENSDARG00000006899	far1	2	1.56667	0.486667	1.02333	4.52667	2.81667	0.383333	0.876667	1.30667	5.74667	11.31	12.1367	0.98
ENSDARG00000006900	impdh2	2	1.76	4.40667	6.21333	8.49667	3.86667	1.41667	10.6833	4.05	6.77333	11.56	11.2333	1.76667
ENSDARG00000006915	arl8ba	2	1.12333	0.603333	1.60667	4.45667	2.22667	0.543333	0.21	0.996667	2.04	2.42	2.45	1.48333
ENSDARG00000006921	lrp5	2	0.143333	0.426667	2.18333	4.82667	1.84667	0.463333	0.933333	3.9	9.21333	7.56667	7.33667	1.68667
ENSDARG00000006924	fbxo38	1	3.18667	0.956667	19.5033	36.6067	42.2233	10.43	2.02333	5.69333	34.7367	47.4833	48.95	23.75
ENSDARG00000006963	cse1l	0	22.47	6.22333	7.77333	30.3433	34.5633	9.10667	3.88667	8.28	7.81667	20.7967	43.8133	15.2733
ENSDARG00000006978	zak	2	26.5233	5.17333	11.7767	38.3567	39.4933	10.3	2.80333	6.07667	18.5	30.7367	36.55	10.64
ENSDARG00000006990	creld1b	2	20.0467	6.81	35.89	47.1033	19.2967	10.7533	7.89667	12.24	38.47	39.0833	27.6433	7.43667
ENSDARG00000007025	ttc9c	0	1.87667	0.35	6.02667	30.2367	30.6467	19.0067	0.926667	3.05333	22.4867	33.7	32.7267	16.6567
ENSDARG00000007034	hnrpkl	1	0.356667	1	0.776667	2.47333	1.20333	0.89	0.44	0.203333	1.81667	4.60333	3.29	0.996667
ENSDARG00000007045	cnot4a	2	0.456667	0.276667	0.423333	1.61	2.62	0.763333	0.323333	0.04	1.13333	3.58333	5.04333	1.44
ENSDARG00000007065	mrps18b	2	31.8167	14.0833	64.76	207.54	113.483	82.38	17.3933	37.5467	118.443	177.61	158.36	70.65
ENSDARG00000007077	si:dkey-145p14.5	2	335.54	144.007	137.553	266.53	159.24	122.187	123.63	102.357	156.93	239.1	241.983	106.627
ENSDARG00000007081	pias4a	0	1.24333	0.676667	2.69	8.79333	7.26333	5.17333	2.32	1.54333	6.61333	12.8633	14.5367	7.44333
ENSDARG00000007092	xab2	2	17.0067	2.79333	11.2667	20.1467	10.39	16.7067	3.06667	4.97	19.63	22.2767	16.6667	10.3833
ENSDARG00000007098	itm2ba	1	0.04	0	0.26	3.30333	1.23667	0.26	0	0	0.28	0.7	0.996667	0.353333
ENSDARG00000007099	cx43.4	0	16.4467	5.61333	10.7133	12.1967	9.83333	5.37	3.71667	4.87333	18.2167	19.51	13.6233	7.48333
ENSDARG00000007108	lipia	0	0.963333	0.306667	1.74667	9.32667	7.23667	4.88	0.316667	0.74	4.41333	8.66	9.91333	5.50333
ENSDARG00000007125	asb6	2	0.0133333	0.0266667	0.38	1.33333	1.44	1.42667	0.0166667	0	0.186667	0.273333	0.326667	0.0966667
ENSDARG00000007127	acat2	0	9.86667	9.29667	22.4167	38.89	45.9867	23.1433	11.68	18.69	39.47	45.4467	41.6967	39.1533
ENSDARG00000007129	slc6a16a	0	33.35	12.81	23.39	37.3667	38.7633	20.82	22.4933	22.5467	34.4967	39.9567	29.0367	28.87
ENSDARG00000007130	mrto4	1	3.21	2.14667	10.2133	28.24	29.0667	11.1433	4.72	6.06	21.45	33.95	32.02	21.9
ENSDARG00000007135	cnot3a	1	0.08	0.0533333	0.693333	2.06333	1.01667	0.576667	0.09	0.153333	0.903333	1.06333	0.59	0.0666667
ENSDARG00000007136	sh3bp5lb	2	5.18333	1.11	3.55	12.31	5.08333	8.03333	1.84333	1.75333	12.1167	15.7067	10.7467	4.76667
ENSDARG00000007141	psmc3	0	6.78333	5.43333	22.85	60.8733	62.1467	21.7167	9.08333	14.13	39.6967	48.1933	53.62	28.6533
ENSDARG00000007169	itgb1bp1	2	4.78	0.953333	1.11	10.79	29.0667	6.74	5.45333	3.00667	4.63667	17.64	41.74	11.8233
ENSDARG00000007172	plxna3	2	3.40333	1.15333	16.8533	22.7767	25.37	20.3233	5	8.68333	34.61	39.7333	37.9167	22.6533
ENSDARG00000007175	recql	1	0.503333	0.216667	1.01667	5.01	5.62667	5.51	0.313333	0.18	0.753333	1.62333	1.83333	3.97667
ENSDARG00000007179	sash1a	2	0.72	0.803333	1.25	2.79	1.34667	0.456667	1.10667	1.32667	2.29333	3.05	3.42667	0.49
ENSDARG00000007180	slc30a4	0	9.85	15.9367	19.72	18.4467	22.85	9.91667	11.9433	17.8933	16.67	14.16	15.4633	14.59
ENSDARG00000007181	nadk2	2	1.60333	0.246667	1.13	1.39333	2.06333	0.193333	0.25	0.29	0.773333	1.48667	1.92667	0.44
ENSDARG00000007184	zbtb16a	0	2.77333	1.70667	5.06667	7.73	7.94667	7.04	3.09333	2.16667	7.17	8.78667	5.41	5.39667
ENSDARG00000007186	ppp1r8a	1	11.4967	7.76	9.05	10.9167	9.84333	4.91667	4.52	5.74333	10.42	11.4133	9.82333	8.11667
ENSDARG00000007196	rae1	2	167.51	30.4533	111.707	260.82	126.377	27.19	9.33667	31.9133	96.9867	191.56	183.487	33.8667
ENSDARG00000007198	mta1	2	3.53667	3.42333	14.09	36.79	47.13	18.2667	14.55	18.92	52.2133	72.2967	81.16	39.1767
ENSDARG00000007207	cnpy2	2	30.1	18.9367	45.7133	102.91	80.8567	36.5967	19.9467	27.4433	62.22	74.9667	80.4467	21.0667
ENSDARG00000007216	abce1	1	9.24667	4.64	25.0433	31.22	18.3233	13.5833	4.8	11.8433	22.6967	22.2933	27.57	12.59
ENSDARG00000007217	wdr55	2	0.646667	0.163333	0.636667	1.88	1.59667	1.73667	0.24	0.303333	0.69	1.24667	1.44333	0.833333
ENSDARG00000007220	ncam1b	0	3.44667	2.35333	7.77	49.5633	77.46	48.09	3.02333	5.08667	37.6367	84.2233	76.18	86.37
ENSDARG00000007221	pbk	2	2.46	0.533333	2.84	11.8467	18.1467	14.2567	0.276667	0.583333	2.34	3.24333	4.22667	10.52
ENSDARG00000007231	ryk	2	60.0833	46.1167	99.4533	137.313	81.4467	40.6467	32.3167	82.6033	105.67	78.7967	96.24	23.2
ENSDARG00000007241	mycb	2	7.06333	2.65333	7.74667	100.443	69.6867	33.48	4.74667	4.83333	33.49	110.413	101.98	34.2567
ENSDARG00000007244	acp2	2	1.22667	0.32	1.62	15.9933	10.1033	5.17667	0.49	1.71667	18.7067	26.42	23.88	1.85
ENSDARG00000007250	use1	2	21.9433	10.8933	15.3033	56.7567	67.1333	64.6233	12.28	18.0233	36.8967	81.02	72.6733	83.83
ENSDARG00000007257	rab5ab	2	8.54333	6.36	14.45	10.8633	11.33	3.49667	3.91667	3.41667	8.17	13.6367	12.5833	2.89333
ENSDARG00000007264	nipsnap2	2	0.206667	0.92	0.98	3.44333	5.04333	1.91333	0.163333	0.53	1.83	6.47667	7.18333	0.83
ENSDARG00000007271	mynn	2	3.94333	1.69667	3.61333	9.27333	4.36667	3.70667	4.23333	4.95333	10.5767	12.1	11.21	1.97
ENSDARG00000007278	ect2	0	142.677	101.067	151.08	336.03	187.287	258.043	99.9867	286.973	279.107	228.81	133.513	200.493
ENSDARG00000007279	yipf5	2	86.6	20.4267	59.6433	102.267	72.7667	31.6	6.72333	11.3833	63.26	101.27	89.4767	25.7167
ENSDARG00000007285	mrpl57	1	6.29333	1.16	6.56333	19.53	12.5333	3.38333	1.14	2.14	9.00333	12.57	15.12	4.21
ENSDARG00000007294	aco2	0	6.12333	7.23	17.7667	30.9633	17.5733	10.38	8.53333	14.93	25.98	26.76	23.96	9.79333
ENSDARG00000007302	sh3gl3b	2	0.133333	0.0833333	0.04	1.88	1.43333	0.233333	0.0333333	0.22	0.67	3.04667	5.07667	0.103333
ENSDARG00000007315	tmpoa	0	23.1333	7.50333	8.81	53.27	50.5333	49.4567	93.8133	22.52	36.5867	86.5467	66.9033	40.2533
ENSDARG00000007320	rpl7	1	3.49667	1.15667	2.97667	41.37	36.2567	19.63	0.63	1.32667	8.63	30.9233	52.7167	19.9767
ENSDARG00000007323	chmp4bb	2	5.58333	0.723333	2.75	9.48333	6.68667	3.94333	1.28333	2.99	24.7933	40.5467	37.8833	3.37333
ENSDARG00000007329	tbx16	1	76.3233	54.88	55.4567	105.937	67.1867	24.7833	70.2933	119.15	110.853	103.873	101.15	27.6467
ENSDARG00000007347	degs1	1	4.83333	6.16333	35.9933	98.1167	106.633	54.6133	15.06	45.01	89.5	85.1333	85.5033	58.8767
ENSDARG00000007349	dmrt1	0	5.68333	1.64	5.67667	8.21	5.79	4.22667	1.36333	2.08	4.91333	5.37333	4.35	2.46333
ENSDARG00000007358	cxcr3.1	2	21.9267	9.32667	17.2367	19.02	11.5	8.02667	18.1033	24.3133	28.0533	25.1733	23.6633	6.59333
ENSDARG00000007359	UBL4B	1	16.02	7.83667	26.1967	85.55	58.33	53.9133	5.04	12.0333	52.71	72.9	59.85	51.8333
ENSDARG00000007362	sft2d1	2	27.8633	8.13333	29.51	48.9867	74.35	55.95	7.09667	7.80333	23.6433	31.7833	39.0533	67.6133
ENSDARG00000007369	tcf7l1b	1	10.12	5.63	11.6467	31.3767	43.5567	24.2933	6.34	12.0033	16.6067	18.34	19.45	30.4833
ENSDARG00000007377	odc1	0	52.53	14.7733	14.0067	16.76	15.8267	6.76667	10.56	8.38	14.5067	15.58	13.3367	7.93667
ENSDARG00000007383	kcnk6	2	0.986667	0.366667	1.12667	2.10333	2.29333	1.08667	0.453333	1.14333	2.12	3.12	3.92667	0.373333
ENSDARG00000007385	cct7	1	36.68	20.8	37.9267	47.5767	31.5533	24.17	28.3033	16.7767	37.59	47.36	32.7	31.9133
ENSDARG00000007387	irf2a	2	1.47667	0.833333	3.06667	6.24	2.41333	3.23667	1.21333	1.21333	3.1	4.20667	2.95333	1.06
ENSDARG00000007398	lrrk1	0	0.406667	0.346667	1.16333	1.96	1.70667	1.50333	2.08667	2.5	2.97333	2.18667	2.28667	1.41
ENSDARG00000007405	strap	0	4.16	1.15667	10.8933	40.9767	16.1633	8.20333	4.44	6.50667	34.27	43.2033	48.65	4.66
ENSDARG00000007409	ppifa	0	0.14	0.12	0.903333	2.98667	2.35	0.51	0.08	0.156667	0.816667	2.24	2.69	0.156667
ENSDARG00000007413	arid2	2	38.1367	10.9033	11.4333	29.1367	30.8133	16.94	22.8667	18.8333	19.2267	37.3533	32.3767	20.8833
ENSDARG00000007418	chmp4c	2	15.4233	10.22	22.7867	32.7167	23.6633	16.9967	12.63	11.5733	26.9567	36.0733	29.9767	18.0067
ENSDARG00000007429	ndor1	2	46.1867	6.27	12.46	44.4667	62.2833	35	5.3	10.13	14.2867	31.2867	45.99	36.8233
ENSDARG00000007430	prdm12b	1	46.99	33.1567	36.73	59.1967	31.5033	25.6933	13.03	19.7067	22.0133	40.3567	46.13	7.82
ENSDARG00000007438	ube2ib	0	1.88	1.92667	0.933333	2.05667	2.05667	0.513333	2.69667	4.04	1.97667	3	4.61667	1.49667
ENSDARG00000007443	fbxl18	2	0.226667	0.0333333	1.2	5.91	2.72333	0.476667	0.0666667	0.19	1.74	4.80333	5.80333	0.306667
ENSDARG00000007444	ift81	2	20.5667	30.88	31.11	35.1167	33.33	32	45.0333	32.56	28.6433	36.71	38.1367	26.05
ENSDARG00000007449	slc25a39	2	13.41	4.33667	10.1467	15.1467	14.3533	9.53333	2.27	2.64	7.88333	14.8433	13.1067	7.94667
ENSDARG00000007461	srgap1a	0	1.49667	0.763333	2.88333	9.87333	6.55667	2.08	1.12	2.53	14.3467	19.6367	18.46	7.01
ENSDARG00000007465	tdrd1	2	18.7033	6.59	6.07333	11.1533	6.15	2.14333	2.02	1.50333	4.52333	8.33333	8.66667	0.55
ENSDARG00000007477	fbxo8	0	122.39	77.7133	133.287	192.203	134.477	127.033	49.0067	47.5833	94.2733	107.687	94.3567	121.327
ENSDARG00000007485	epc2	2	0.723333	0.466667	2.93333	6.01667	4.99	0.86	0.68	1.62	3.33333	5.22	4.90333	2.21
ENSDARG00000007494	st3gal8	2	38.3933	5.78	9.34667	32.9267	37.8233	12.43	5.93	9.46333	27.44	41.17	58.8133	15.0067
ENSDARG00000007496	ufl1	1	4.79	1.52333	10.6067	31.16	23.6067	4.79333	0.926667	4.3	14.3567	22.2567	23.8567	4.29667
ENSDARG00000007523	kmt2e	1	44.5367	7.45333	17.0167	40.6667	30.6467	10.1467	4.46333	7.27667	18.3433	31.57	34.15	9.81
ENSDARG00000007526	ndufs2	0	6.66333	4.58333	14.81	13.48	6.96	2.49	9.59667	11.9	19.4767	14.0767	13.8333	2.17667
ENSDARG00000007531	zcchc9	2	26.2533	2.65333	29.2533	88.4267	31.6133	23.3067	3.89	6.65	54.4333	77.14	70.1733	12.6733
ENSDARG00000007566	appbp2	2	0.146667	0.306667	0.706667	2.18667	1.89	0.08	1.63333	1.72333	5.61333	7.72	6.46667	0.976667
ENSDARG00000007597	bloc1s4	2	33.21	10.35	13.8233	20.68	25.8167	21.32	11.6533	10.71	20.33	19.8433	23.56	18.8233
ENSDARG00000007601	zmynd8	2	0.71	0.443333	7.08	14.8767	10.0967	7.06667	1.16	2.29333	11.6667	12.26	10.5	7.73333
ENSDARG00000007603	stxbp2	0	87.5	34.65	48.8133	65.6067	38.95	14.11	66.3567	37.16	56.71	86.18	53.1167	35.9367
ENSDARG00000007614	wwox	0	6.31	4.17333	11.78	89.36	107.37	45.68	2.89667	5.85	45.7233	76.9233	103.87	46.4167
ENSDARG00000007624	gins1	2	19.6967	1.86	9.04667	27.51	12.2333	6.59333	1.24667	2.45333	12.97	22.1633	20.3367	1.46333
ENSDARG00000007630	mkrn2	2	2.20667	6.21	16.2067	20.3033	13.9067	3.96667	11.94	20.1133	30.0567	26.56	21.7667	6.88667
ENSDARG00000007639	cnot4b	2	35.1133	4.18333	43.5367	165.8	129.95	69.4467	2.44333	6.92667	91.72	121.423	80.5967	126.267
ENSDARG00000007657	ccnh	2	3.26	4.91667	23.38	117.42	94.7967	36.71	4.22333	9.84	84.47	121.003	81.4067	53.38
ENSDARG00000007682	ppdpfa	2	2.62333	1.08	8.38333	11.1733	6.39333	2.11667	2.12667	9.07	38.5133	38.8233	45.7567	9.01667
ENSDARG00000007691	cul1b	2	33.7667	3.25	4.19333	100.907	74.5733	22.3933	6.37	3.79667	13.67	86.7367	110.89	35.36
ENSDARG00000007693	nfkbiab	1	0.293333	0.0533333	0.543333	7.07667	6.05333	0.936667	0.0433333	0.0833333	1.68333	5.05667	6.37667	0.826667
ENSDARG00000007697	fabp7a	2	44.06	15.1967	18.5633	50.5167	42.9367	21.0833	6.05667	13.8833	28.5333	35.8767	39.2267	28.5067
ENSDARG00000007708	nsa2	1	0.22	0.15	1.68	18.5433	12.3033	3.02	0.253333	0.886667	10.5667	30.08	24.08	3.20333
ENSDARG00000007711	rab3il1	0	5.32333	1.04	10.6033	33.8367	38.3867	15.9667	1.68333	3.43667	13.9367	17.8233	19.1233	11.92
ENSDARG00000007715	lgsn	1	13.5567	2.58667	24.08	52.07	50.6767	31.66	3.52667	8.38333	53.7533	81.9867	95.0667	65.76
ENSDARG00000007720	sub1b	0	0.643333	0.563333	1.94667	7.42333	9.62	5.3	0.986667	1.60333	6.82667	11.49	12.9067	10.5567
ENSDARG00000007722	nudt8	2	1.48333	2.37667	10.7667	18.6967	22.8167	9.77	7.68667	11.4833	31.2367	36.87	35.6733	18.75
ENSDARG00000007734	stn1	2	0.396667	0.306667	2.54333	7.42333	4.30333	2.68333	1.16667	2.59667	8.75	11.71	11.3367	2.87667
ENSDARG00000007737	zyg11	2	34.1133	11.0233	37.6633	49.7667	21.7233	6.15	9.31667	12.72	26.7633	46.6933	41.7367	10.0167
ENSDARG00000007743	il15l	2	36.47	42.69	93.28	95.92	109.597	64.9133	36.59	46.9567	78.2533	65.9567	68.08	92.4333
ENSDARG00000007744	tsr1	1	136.073	149.143	307.797	391.643	286.317	93.11	138.233	261.487	517.707	429.857	366.167	92.9167
ENSDARG00000007745	uqcrfs1	2	37.7533	16.6633	17.5367	38.9867	28.8533	9.31	33.87	33.54	41.9	37.0033	34.01	12.5467
ENSDARG00000007751	lmnl3	0	14.9067	9.42	20.3667	90.1667	41.99	13.5867	12.9633	20.1433	61.8267	91.2667	68.2233	12.68
ENSDARG00000007755	wdr61	2	0.29	0.07	0.606667	5.71	10.51	3.05333	0.19	0.163333	1.86333	7.73667	15.2167	1.95667
ENSDARG00000007760	spg21	2	13.37	1.98667	16.7367	23.6667	16.7567	4.65	2.78	5.59333	24.86	26.27	23.78	3.23
ENSDARG00000007764	klhdc10	0	24.17	18.21	19.2133	35.81	14.7667	11.0533	11.83	6.54	15.11	32.5133	26.6133	12.67
ENSDARG00000007774	vash2	2	24.89	10.8	64.5367	102.127	63.3333	11.3733	11.1433	30.4467	106.467	121.523	100.543	20.73
ENSDARG00000007783	blk	0	0.17	0.373333	1.01	1.23333	1.08	0.253333	2.11333	0.77	3.05667	3.12333	1.86	1.90667
ENSDARG00000007786	tmx2b	2	0.943333	0.303333	0.436667	1.72	1.52	0.91	0.643333	2.22	2.33667	3.58333	3.04333	0.726667
ENSDARG00000007788	atp2b1b	0	1.42333	0.363333	1.03667	5.19667	4.25333	2.69667	0.46	0.22	1.69667	2.62	4.39	1.81667
ENSDARG00000007791	ppp2r1ba	0	20.9633	1.84667	8.05	22.7733	25.74	20.4433	1.68667	3.48667	14.93	25.81	25.7067	29.4367
ENSDARG00000007795	cst3	1	2.89333	2.29	9.84	17.0167	18.3	6.68333	4.4	5.24333	13.7433	23.0467	29.5533	9.52667
ENSDARG00000007804	gas6	0	0.473333	0.51	2.89667	4.91333	4.94333	1.69333	2.43667	2.47	6.59	5.51333	4.8	2.42
ENSDARG00000007808	zdhhc16a	2	2.27	2.09333	5.09667	13.4567	11.7533	9.93	4.67333	7.09667	14.1367	16.63	12.9033	19.2733
ENSDARG00000007812	sp3b	0	19.41	29.52	65.53	64.48	57.0567	29.71	21.91	20.33	38.54	38.5667	29.7767	26.76
ENSDARG00000007813	rnpepl1	2	15.5067	4.88	23.9533	101.433	43.5767	46.1267	5.43333	10.12	44.1733	71.37	39.95	37.43
ENSDARG00000007818	palm1b	0	1.34333	1.47	1.6	8.22	4.28667	1.66333	2.05333	2.59667	3.99667	9.45	10.9067	0.906667
ENSDARG00000007823	atf3	2	3.76333	7.09	16.9333	42.0267	9.07	5.56	5.53667	6.51667	14.93	20.1567	16.0233	1.83667
ENSDARG00000007825	map2k1	1	1.68	0.646667	5.42	17.3267	32.04	15.5467	0.956667	1.23667	13.2633	27.5167	30.6933	13.88
ENSDARG00000007836	ctsla	0	15.1633	12.4467	46.4567	132.143	137.917	73.83	17.6733	66.1433	118.583	147.22	136.34	77.1933
ENSDARG00000007863	tra2a	1	31.35	38.06	60.1867	142.223	161.97	153.443	35.8167	32.7167	83.6533	119.86	135.867	151.597
ENSDARG00000007867	dazap2	0	8.14	0.346667	4.41667	25.1133	28.7367	11.2067	0.496667	1.21	9.17	20.0567	26.3533	16.0033
ENSDARG00000007869	ehd3	2	11.84	5.33667	13.2333	47.5367	51.38	30.1933	43.0967	42.8067	73.9	75.4767	48.5767	62.2833
ENSDARG00000007885	fancl	0	0.0766667	0.0833333	0.306667	1.46333	1.40667	0.933333	0.143333	0.176667	1.12	2.5	3.55667	1.25667
ENSDARG00000007886	slc35b2	0	40.5167	18.9067	21.6	56.68	41.4133	45.07	32.5933	15.9667	11.8067	24.0133	48.12	23.48
ENSDARG00000007892	pdcd2	2	0.03	0.0266667	0.17	1.41667	1.92	1.29	0.0633333	0.0166667	0.273333	0.846667	1.21333	1.15667
ENSDARG00000007901	crnkl1	1	1.06	1.59	23.0067	38.2767	45.1533	39.87	2.68333	5.50667	49.11	65.3133	54.3	56.5167
ENSDARG00000007916	xpnpep3	0	3.49667	0.86	5.07	16.1867	8.75667	3.48667	0.653333	1.53	6.42333	10.8133	10.7933	3.93
ENSDARG00000007918	ttc27	0	5.49333	0.5	4.42	39.1233	24.15	27.8067	0.81	2.10333	18.0533	32.4767	66.3133	23.3633
ENSDARG00000007923	ptpn1	0	7.58	7.65667	8.90333	9.37333	8.83	8.99667	4.20333	3.85	7.05333	10.99	10.0767	12.8067
ENSDARG00000007943	gabpb2a	2	273.937	336.157	478.11	600.19	403.553	415.517	790.303	199.69	236.85	452.15	322.92	524.17
ENSDARG00000007950	itga11b	1	18.3367	2.41	4.62667	7.33667	2.19667	2.25	4.62333	5.42667	7.33333	8.12	7.12	1.41
ENSDARG00000007955	iars	1	10.1067	10.4733	33.01	76.6	33.4833	22.68	11.7433	20.2167	53.48	68.62	70.55	11.0467
ENSDARG00000007959	hibadhb	0	5.16333	0.966667	1.32	2.83	7.50333	1.91333	1.05	0.846667	2.08667	4.67667	10.5733	5.64333
ENSDARG00000007960	hnrnpaba	0	1.54333	1.16667	6.23	10.26	3.99333	0.113333	0.326667	0.55	1.36333	3.78	2.64333	0.483333
ENSDARG00000007971	cks1b	2	59.8433	8.36	14.0067	45.99	32.8533	12.6333	14.1267	11.5833	19.9333	43.43	72.0033	13.41
ENSDARG00000007976	si:ch211-220f16.2	2	4.64333	0.333333	1.83	123.65	122.633	132.09	0.613333	1.35	16.4	80.4333	121.9	117.483
ENSDARG00000007982	onecut1	1	226.05	86.65	141.313	194.17	140.047	53.2567	101.3	51.4067	98.1733	132.573	118.96	17.7967
ENSDARG00000007989	nedd8	2	5.41333	2.73667	11.5767	38.6633	47.8433	27.4367	2.31	4.11667	16.45	32.39	46.3233	10.4933
ENSDARG00000007996	pou2f1b	2	0	0.02	0.553333	2.24333	2.29667	0	0.03	0.0833333	0.65	0.773333	1.78333	0.133333
ENSDARG00000008010	zgc:194189	0	20.4067	4.49667	49.11	128.277	77.95	45.0733	5.50333	16.5433	99.7667	119.227	122.003	47.8033
ENSDARG00000008014	nudt17	2	2.02	1.21667	2.56	8.33667	11.3433	7.70667	1.40333	2.73	5.29	9.48667	11.5033	11.1167
ENSDARG00000008019	mxg	1	1.10333	1.01667	2.74333	9.32667	6.25	5.25	3.17667	2.42333	7.15667	9.61667	7	5.99
ENSDARG00000008020	med31	2	46.3267	8.11	44.6833	107.22	133.917	82.4633	11.65	25.3367	101.26	138.327	155.08	149.567
ENSDARG00000008022	kif18a	2	0.0966667	0.0166667	0.226667	2.57	1.35	1.54	0.12	0.0233333	0.84	2.68	3.08667	1.76333
ENSDARG00000008026	fam129bb	0	0.99	1.02	4.23667	7.49333	11.1533	5.28667	1.5	3.37	6.42333	6.04333	5.37667	8.62667
ENSDARG00000008032	sart3	2	1.79	0.686667	8.70667	18.7333	42.1967	21.31	0.616667	2.04	14.9233	20.9167	20.0733	34.51
ENSDARG00000008034	skib	0	0.806667	0.28	1.82333	9.85	9.97667	8.2	2.34333	3.8	13.6967	20.61	18.81	6.01667
ENSDARG00000008049	si:dkey-42i9.4	0	13.8733	3.16	34.1333	53.46	60.7867	22.41	5.56	10.7667	48.2233	57.1033	50.4867	32.0033
ENSDARG00000008068	tma16	2	5.23333	5.02667	6.46	12.2867	16.5967	10.0033	8.79333	5.69	11.6933	16.54	12.4133	9.91
ENSDARG00000008097	srsf9	0	17.7533	6.13	23.41	31.0667	21.7233	13.03	22.4767	41.59	94.84	90.5933	77.0933	15.22
ENSDARG00000008105	mettl2a	1	76.83	4.38667	30.36	313.83	208.467	96.53	12.0033	29.43	136.92	284.21	255.577	68.6067
ENSDARG00000008107	src	2	0.38	0.143333	1.12667	4.77	4.82	1.41	0.493333	0.446667	4.96667	7.91333	6.51333	5.08
ENSDARG00000008119	si:ch211-195d17.2	2	7.15333	6.45667	40.0467	98.9433	61.15	25.2167	11.4533	30.8567	125.653	129.29	134.757	19.6567
ENSDARG00000008141	rbl1	1	2.62333	2.89333	6.39667	15.6867	18.24	14.27	4.26333	3.95333	8.33667	12.0467	13.72	13.7833
ENSDARG00000008142	stxbp3	0	1.14667	0.266667	1.34333	3.13667	2.92333	2.80667	0.756667	0.653333	1.38667	2.29	2.93333	1.90667
ENSDARG00000008153	serinc5	2	1.27	1.18333	6.28333	36.3567	43.7567	32.84	1.23667	2.08667	16.3167	28.6433	31.3433	43.67
ENSDARG00000008155	sms	2	3.44333	0.92	2.07333	32.24	28.26	30.1433	1.49667	2.07333	6.68667	29.2667	26.83	26.6167
ENSDARG00000008184	mia3	0	12.9167	2.05333	7.86333	184.577	158.91	84.05	5.46	19.19	67.8333	198.743	189.5	136.307
ENSDARG00000008188	sf1	1	6.31333	1.66333	9.09	45.3767	39.7633	8.76667	2.15667	5.05667	23.3833	38.5667	35.7933	14.54
ENSDARG00000008192	pank1a	2	32.61	12.2633	34.1033	71.4433	64.23	17.94	12.05	26.31	67.5267	86.2167	86.15	19.19
ENSDARG00000008200	ugp2b	2	8.75	5.42333	8.29333	10.4	10.7333	7.72333	8.53667	4.50667	9.89333	15.6867	15.2333	10.5467
ENSDARG00000008218	znf410	1	1.12667	0.593333	3.49667	15.3733	15.77	6.71	0.406667	1.44667	10.55	21.4567	22.83	9.14333
ENSDARG00000008224	vps35	2	0.876667	0.943333	1.32333	1.05	1.84333	0.766667	1.96	0.486667	1.38	2.07	1.63	1.35
ENSDARG00000008235	cog5	2	5.65333	3.21333	5.60667	14.5967	23.3267	11.2733	2.30333	6.34	8.41667	12.2267	16.5667	8.57
ENSDARG00000008237	sars	1	13.7267	7.19667	12.2867	22.72	16.2233	9.25333	9.82	11.6267	17.37	23.47	18.4167	16.3367
ENSDARG00000008238	manba	2	26.5867	11.1167	12.32	16.5633	13.11	15.7533	6.87333	4.9	6.67333	10.8333	9.63667	9.74
ENSDARG00000008239	mocs3	0	0.353333	0.183333	1.23	9.68	6.03	3.12	0.413333	0.476667	3.65333	6.77	5.82667	1.59333
ENSDARG00000008243	cct8	2	5.53	3.59667	6.10333	15.1233	11.88	5.13333	22.6733	16.57	16.5	14.7333	10.99	6.20333
ENSDARG00000008247	vezf1a	0	62.2833	30.5	45.76	53.6867	55.7033	9.16333	19.47	34.67	76.2733	74.13	69.55	26.6267
ENSDARG00000008255	cnot6a	2	22.6067	9.84667	21.81	44.5033	29.9833	5.35333	8.09667	17.5533	29.2833	35.39	38.3333	13.43
ENSDARG00000008275	klhl24b	1	3.66333	2.09	11.14	14.3667	12.68	10.2967	10.05	9.24	23.9233	22.7	18.3667	9.03333
ENSDARG00000008278	rcor2	0	26.2767	12.1	34.8067	73.7867	37.6433	30.1067	19.4267	47.79	81.0867	95.81	103.377	19.38
ENSDARG00000008279	map2k7	2	48.33	7.44667	41.33	122.923	82.14	21.6267	5.98667	11.14	90.8	140.667	128.023	30.5067
ENSDARG00000008287	fam114a1	2	4.75333	1.79333	2.75	2.54333	3.41667	2.67667	3.60333	1.81	2.18333	2.88333	2.39333	3.43667
ENSDARG00000008292	eif2s3	1	0.04	0	0.46	3.10667	3.04333	1.34333	0.0866667	0.0633333	1.87333	4.03667	4.12	1.07
ENSDARG00000008310	ip6k2a	1	4.30333	1.85667	6.16333	27.2067	25.62	11.95	0.946667	3.38	14.4033	34.7	35.0333	8.47
ENSDARG00000008322	ambra1a	0	5.09667	2.03	3.93667	17.7633	9.14	3.07667	1.76333	1.64	5.75	12.2367	11.3067	4.12667
ENSDARG00000008329	asic1a	2	10.1133	2.60667	11.1233	166.863	225.75	111.94	1.11	3.76	39.7767	119.83	180.753	74.0967
ENSDARG00000008333	znfl2a	1	0.723333	0.53	1.94	2.62	2.15	1.78333	0.0566667	0.0266667	0.0433333	0.0533333	0.02	0.273333
ENSDARG00000008363	mcl1b	2	0.416667	0.41	4.53667	43.7067	15.66	9.89	0.383333	1.19	17.9167	36.1767	39.0933	6.54333
ENSDARG00000008370	csnk1da	0	3.26333	4.10667	27.0333	47.8033	73.1133	56.04	16.8633	25.7633	52.2233	50.3733	57.6233	71.4267
ENSDARG00000008372	spred2b	1	23.7833	7.85333	18.1467	40.4933	22.63	4.79	15.4233	28.5533	38.6233	43.5867	41.11	18.5467
ENSDARG00000008377	epn2	1	8.06667	2.81667	14.59	38.8533	40.3933	8.50667	1.26667	3.16667	14.4533	17.7733	19.1767	3.84667
ENSDARG00000008380	brd7	0	5.99333	1.88667	19.84	81.6167	85.1233	40.0567	1.44333	4.03333	34.8067	64.3167	82.8533	58.0333
ENSDARG00000008383	arpc1a	2	20.3533	4.25	33.44	74.9867	69.5133	16.77	8.8	22.4133	66.6233	77.9567	89.61	21.8133
ENSDARG00000008384	hdac6	0	6.85	0.49	2.68333	19.25	8.65667	7.45	0.63	0.766667	5.96667	11.7333	11.0533	3.94667
ENSDARG00000008395	snupn	0	9.57667	1.50333	14.8967	92.6433	75.36	52.3467	1.85	2.9	42.1467	118.593	128.76	50.61
ENSDARG00000008396	ftr24	2	1.85333	0.296667	1.07333	10.13	9.94667	3.60667	0.39	0.416667	5.52667	16.61	14.6467	3.00333
ENSDARG00000008403	phospho1	1	12.1567	5.13667	5.99	16.3633	30.5933	15.5933	13.0033	10.33	5.44	18.81	53.7533	6.96667
ENSDARG00000008407	tspan7b	2	2.35667	2.59	2.78333	4.18333	3.83	2.03667	5.56667	5.16	6.76	6.93333	9.45667	3.22
ENSDARG00000008433	unc45b	1	118.387	70.1933	119.36	146.407	175.817	122.693	148.573	141.913	201.36	199.737	197.85	181.963
ENSDARG00000008434	bcl2l1	2	2.95	0.546667	5.45	21.5033	13.6333	4.23333	1.38667	4.16333	23.5367	34.6967	33.49	8.59
ENSDARG00000008439	atxn10	2	1.43333	0.313333	3.62333	144.24	66.8967	28.58	1.06667	1.61667	36.35	118.067	85.84	31.4567
ENSDARG00000008447	fkbp4	0	22.6667	24.1267	29.9233	42.7767	22.7133	9.86333	9.02667	10.81	19.8933	30.7233	28.2867	11.73
ENSDARG00000008454	cpeb1b	0	1.31	0.403333	1.22333	21.94	33.2433	23.2333	0.593333	0.856667	7.73667	23.5833	39.0967	28.6267
ENSDARG00000008457	faah2a	1	0.0366667	0.0533333	0.276667	1.11667	1.80667	0.563333	0.1	0.176667	1.73333	2.47333	2.60333	0.65
ENSDARG00000008461	anapc5	2	2.14	0.293333	2.30667	7.15	6.33667	2.49667	0.496667	1.25	7.04333	8.71667	10.0833	2.51667
ENSDARG00000008472	apex2	0	25.54	1.67	7.03	55.8233	59.9033	65.6633	7.20333	8.86333	29.2267	53.6733	54.0067	39.0233
ENSDARG00000008480	trmt61a	2	8.28	6.09667	67.2433	328.567	147.41	219.773	23.0833	59.0533	277.767	403.023	174.707	158.5
ENSDARG00000008485	lrp3	2	12.55	1.7	23.3033	112.71	96.9933	68.3633	2.15667	6.72667	69.33	119.973	112.747	49.3933
ENSDARG00000008487	dmd	2	0.56	0.386667	7.41667	18.54	20.5633	7.8	1.5	6.33667	31.3	42.41	39.0433	12.2067
ENSDARG00000008490	ltv1	2	9.05	11.5633	63.2233	69.7367	21.9667	13.84	29.88	50.6533	107.103	82.5033	68.5767	9.59333
ENSDARG00000008494	myl6	0	0.64	0.02	0.363333	7.63333	8.52667	5.31	0.02	0.0233333	1.28667	7.44667	8.83667	4.51667
ENSDARG00000008502	pno1	1	22.4433	20.6767	30.0433	158.48	89.7233	15.32	23.1033	160.597	145.817	125.503	97.7133	14.29
ENSDARG00000008503	glcci1	2	6.71333	0.593333	2.51667	3.73333	1.69667	0.626667	2.41667	3.52	6.42667	7.12667	6.02	0.923333
ENSDARG00000008541	chia.4	2	46.9367	19.7833	18.5233	57.1267	32.73	11.3567	16.46	13.1467	26.8767	51.5533	47.0967	18.2367
ENSDARG00000008542	yod1	2	0.906667	0.446667	0.926667	3.16	2.38	1.62	2.75333	1.30333	2.19	5.73	5.55667	4.09333
ENSDARG00000008548	arhgap12a	1	1.36667	2.43333	5.74333	8.23	2.53667	4.01	5.19	4.60667	8.54333	9.32333	7.3	1.82333
ENSDARG00000008551	pole3	0	17.13	17.3967	24.8067	54.1333	31.0333	13.7333	24.0533	41.3133	50.1967	54.2767	42.71	11.97
ENSDARG00000008560	brap	2	1.12	0.38	0.926667	3.5	5.31333	3.65667	0.796667	0.316667	1.12333	2.59333	4.25	2.60667
ENSDARG00000008568	slc25a24	2	22.0267	8.75667	11.6867	31.65	23.0633	10.6333	14.15	21.7867	47.3867	53.6967	39.5333	13.1033
ENSDARG00000008573	fam20b	2	22.5933	15.0333	20.2733	58.1633	56.1833	56.3467	7.02333	12.1233	34.7667	60.0967	71.99	58.15
ENSDARG00000008592	mtmr8	2	0.39	0.303333	1.08333	1.05333	0.81	0.39	0.826667	0.586667	2.09333	3.13333	2.10333	0.32
ENSDARG00000008593	nbas	2	25.69	18.9033	35.4733	49.4833	35.2533	17.1233	21.45	17.53	32.3833	36.9833	33.1333	14.0633
ENSDARG00000008623	cops3	2	4.96333	2.30667	2.49333	22.4167	20.1533	13.9167	0.996667	1.51	5.54667	21.8767	34.37	14.3533
ENSDARG00000008637	mtp	1	12.41	19.28	19.42	22.4467	36.1367	21.3367	49.4	28.58	26.7667	37.75	44.77	27.9933
ENSDARG00000008639	kifap3a	2	10.0533	2.46	27.6	125.573	53	60.3833	9.39333	20.5133	100.283	127.15	82.8033	44.76
ENSDARG00000008660	coro1b	2	0.65	0	0.0766667	1.39667	2.82	0.206667	0.15	0.176667	1.55	3.82	6.01667	1.08667
ENSDARG00000008662	fign	2	74.67	9.54	58.6333	79.8167	61.37	26.36	8.53	16.96	80.2167	85.27	59.1133	38.38
ENSDARG00000008678	snx3	2	52.4733	42.29	121.357	134.287	157.953	82.2233	33.27	41.0133	88.87	83.8867	77.28	60.8467
ENSDARG00000008703	apeh	0	1.79667	1.53333	1.61333	2.77667	4.86	2.34333	0.56	0.33	0.696667	2.88667	4.24667	2.55333
ENSDARG00000008706	paip2b	1	11.1233	4.78	17.18	37.17	24.3167	21.3567	2.95	5.54667	20.3367	27.0767	28.0233	20.9233
ENSDARG00000008727	ranbp3a	2	53.83	55.3767	69.95	143.237	124.62	89.07	281.727	400.337	265.26	209.28	166.85	260.4
ENSDARG00000008732	zgc:66479	2	0.47	0.126667	1.07333	7.98333	7.21	2.52333	0.193333	0.356667	2.38333	7.59667	8.26	1.62333
ENSDARG00000008735	atp6ap2	0	0.293333	0.706667	2.51	4.18333	4.03667	1.58	0.616667	1.25667	3.19333	3.52667	3.55	2.10667
ENSDARG00000008740	esf1	1	0.993333	0.52	4	15.3733	24.1067	18.4433	0.583333	1.43667	7.24333	11.9933	20.1267	20.4167
ENSDARG00000008748	ube2na	2	0.43	0.0566667	0.686667	6.30333	6.12667	4.67333	0.05	0.213333	3.80667	9.14333	7.62667	3.92667
ENSDARG00000008757	entpd6	2	1.52667	3.18	12.2267	20.42	10.32	2.69333	0.26	0.4	0.873333	1.44333	1.47	0.456667
ENSDARG00000008765	tmed5	0	1.69333	0.36	5.73	17.38	13.7333	7.78667	0.533333	0.56	10.3	17.55	18.2567	6.69333
ENSDARG00000008767	si:dkey-42p8.3	2	5.99	2.20333	6.85	12.6333	14.8367	12.5267	1.26	3.36333	8.33333	11.4467	11.91	10.9
ENSDARG00000008784	prpf4ba	2	10.6133	0.806667	3.14	31.44	40.8967	28.0867	1.15	1.18667	15.2767	41.69	65.7667	22.6233
ENSDARG00000008785	dldh	2	64.9833	101	179.627	208.71	220.747	118.02	55.87	127.707	195.453	177.783	180.647	161.917
ENSDARG00000008796	her5	1	65.6533	6.17333	31.64	150.053	122.31	39.6033	7.01333	9.32333	90.8833	163.02	144.35	49.41
ENSDARG00000008803	marcksb	0	1.45	0.24	1.42667	8.29333	3.68	1.75667	1.09	0.76	5.14333	9.99333	7.25333	1.52333
ENSDARG00000008805	orc3	2	10.7	9.36	32.32	29.8733	17.55	4.79667	21.2467	14.4033	31.6	35.5	34.1267	3.13
ENSDARG00000008807	bokb	0	6.89667	1.49667	4.33333	12.17	4.24	0.35	1.30667	2.37	9.20333	11.8233	5.34333	0.973333
ENSDARG00000008808	eml2	0	97.7	50.9833	86.5033	132.053	182.693	95.96	87.4733	131.473	180.347	177.713	169.347	190.997
ENSDARG00000008816	glud1a	2	41.2833	47.9733	132.683	129.723	131.993	65.8633	69.9367	102.307	219.843	175.5	161.933	162.39
ENSDARG00000008818	hsf1	2	18.68	12.4667	14.2167	28.35	29.1033	23.6367	37.26	51.38	41.9367	80.0867	88.34	55.0667
ENSDARG00000008832	neu1	2	0.383333	0.00666667	0.293333	2.22333	1.93	0.406667	0	0.0566667	0.856667	1.37667	1.77333	0.38
ENSDARG00000008835	A2ML1 (1 of many)	1	3	0.19	1.88667	31.7233	26.51	15.8767	0.603333	0.78	10.01	26.73	37.8033	13.48
ENSDARG00000008840	hmbsa	2	8.41333	6.53667	29.0733	91.66	42.5267	39.2267	3.58	6.08667	46.4767	86.9533	75.75	24.5933
ENSDARG00000008852	elp4	2	11.9267	4.84667	28.0833	22.2633	14.57	4.04333	3.1	7.28333	26.63	27.7433	24.5833	11.3267
ENSDARG00000008858	cyp7b1	2	0.343333	0.386667	1.31333	1.86667	1.32333	0.733333	1.14667	2.42667	4.93667	6.10333	4.10667	3.32667
ENSDARG00000008859	mylipa	0	2.55333	2.70667	7.22	26.8367	15.63	24.6833	1.90667	3.72333	17.4233	29.8367	26.14	13.0367
ENSDARG00000008861	tfap2e	0	4.14	0.58	0.89	7.73333	4.92	3.62667	0.623333	0.606667	1.52333	5.68667	4.56333	4.7
ENSDARG00000008867	rap1b	2	4.75	0.523333	3.05	50.62	47.0167	30.9667	1.17333	1.59333	9.83	40.85	71.1567	58.9467
ENSDARG00000008884	hprt1	0	1.99333	0.476667	4.07667	28.6633	12.0033	10.9267	0.85	0.583333	7.96667	15.3233	10.4467	6.37
ENSDARG00000008886	msx1b	1	178.277	81.38	106.5	151.197	129.737	41.5967	50.5733	88.92	150.367	143.547	141.297	69.24
ENSDARG00000008904	smarca2	0	14.73	10.3633	28.73	42.4533	43.59	44.59	28.3133	45.19	51.1467	40.6267	44.19	44.35
ENSDARG00000008906	si:ch211-241e1.5	2	57.7133	32.0867	40.16	54.87	44.5767	27.0267	18.2267	22.16	27.3333	24.6733	26.6367	17.01
ENSDARG00000008920	mrpl53	1	1.95667	0.16	3.29333	30.4433	13.6367	20.9367	0.486667	1.76667	21.0133	45.4567	34.1967	20.8833
ENSDARG00000008931	renbp	0	0.896667	0.8	4.5	28.6067	34.99	12.8667	0.996667	5.08333	28.4433	41.0067	49.6667	32.4233
ENSDARG00000008936	sec11a	0	60.3433	14.1867	23.7533	45.15	28.9067	32.7267	6.38	12.2967	28.3633	31.2533	42.6167	30.5633
ENSDARG00000008946	ccdc127b	2	7.74333	4.30667	7.43	21.9733	9.07	1.72	3.73333	6.84667	20.3333	29.8167	18.96	4.92667
ENSDARG00000008947	rtf1	2	0.983333	0.743333	3.1	8.91667	7.07667	2.76667	1.13	0.823333	8.70667	18.3467	18.17	3.51333
ENSDARG00000008953	pofut1	2	9.04333	1.8	6.79333	25.7067	29.2833	18.9533	1.91667	2.55333	9.08	22.0367	40.8467	16.1467
ENSDARG00000008966	tbl1xr1b	0	1.77333	0.256667	1.16333	7.16	6.58333	5.18	0.36	0.713333	5.12667	8.24667	8.26333	3.67667
ENSDARG00000008976	mdn1	2	0.326667	0.153333	1.50333	3.96333	2.31	1.19	0.203333	0.943333	3.95667	4.48333	4.63	0.61
ENSDARG00000008979	golga1	2	1.15333	0.556667	4.54667	8.15333	6.41333	2.27	1.73333	1.57333	6.59667	8.18667	8.21	1.88
ENSDARG00000008983	sh3glb2a	2	8.36	2.92333	3.93	3.70667	4.09333	1.74667	2.74	3.49333	5.92333	6.91667	7.64	2.39333
ENSDARG00000008986	e2f7	1	83.0233	56.0833	93.2467	104.627	74.41	33.5233	43.1233	42.2567	94.3333	96.5967	69.05	25.8033
ENSDARG00000009001	pdia6	2	8.77	2.13333	2.54667	4.52667	6.12667	2.38667	1.61667	4.28333	4.46667	6.89667	5.67	5.35667
ENSDARG00000009014	col11a1b	0	1.45333	0.5	14.55	57.39	17.5167	8.72667	1.50333	4.41667	42.79	61.5067	49.1367	13.38
ENSDARG00000009023	ankrd28b	0	3.34	0.556667	5.44333	37.83	46.9533	5.08667	0.78	2.88667	29.3967	47.35	51.5733	12.67
ENSDARG00000009031	tnikb	0	65.4633	17.5567	41.4867	92.9867	47.33	15.07	11.6967	34.5933	75.8167	95.6467	96.9467	13.6533
ENSDARG00000009040	si:ch73-141c7.1	1	0.426667	0.343333	0.513333	2.12333	1.80333	0.86	0.13	0.213333	0.77	0.83	1.29667	1.06
ENSDARG00000009046	nphp1	2	0.546667	0.6	1.98333	17.6933	12.8367	10.7767	0.566667	1.02333	6.74333	17.59	15.2133	5.57333
ENSDARG00000009074	cbr4	2	9.34333	1.69	8.30333	16.6167	14.2233	3.65667	1.74667	3.41667	14.9033	19.8833	21.6067	5.01333
ENSDARG00000009094	gata2b	0	0.66	0.133333	1.55	1.57	0.836667	0.523333	0.0666667	0.04	0.25	0.256667	0.263333	0.0633333
ENSDARG00000009106	serinc1	0	2.36	1.11667	3.41667	16.65	6.98333	10.7667	1.73667	1.37333	8.18333	17.0467	14.4733	5.25
ENSDARG00000009113	pigc	2	10.32	18.9833	36.4633	45.73	42.0967	29.8233	12.2067	12.9033	20.8267	23.7167	20.5667	10.7533
ENSDARG00000009133	myo1eb	1	0.37	0.226667	0.89	2.63333	1.81667	0.73	0.276667	0.32	1.93667	3.59333	4.36333	0.226667
ENSDARG00000009136	tp53bp2a	2	19.69	3.65	15.4767	91.1367	64.5667	41.25	2.18	3.81667	37.2667	77.8233	61.2733	48.7
ENSDARG00000009142	ppp1r13bb	0	20.1933	10.6233	20.9833	38.1167	21.9567	11.4033	11.7533	16.8933	34.5733	32.79	31.0033	13.7267
ENSDARG00000009160	kmo	2	0.186667	0.04	0.733333	8.61667	8.25	4.03	0.226667	0.286667	2.09667	6.99	11.8933	1.94667
ENSDARG00000009169	mob1ba	2	0.73	0.356667	1.82333	7.46667	4.07333	3.07	0.703333	1.33667	9.03333	14.8633	15.4233	3.18333
ENSDARG00000009170	ctr9	0	4.91	4.18333	18.6833	47.5967	21.6467	10.52	5.86667	14.9733	37.15	33.0567	26.1167	10.41
ENSDARG00000009178	zfand1	2	12.76	13.4067	22.9633	29.44	23.7667	6.05333	30.3033	28.02	38.8167	35.4367	31.0833	5.29667
ENSDARG00000009208	prkcda	2	6.5	2.45333	9.37	29.53	19.2167	16.3067	3.74333	7.29333	36.1133	54.0167	46.4967	12.0167
ENSDARG00000009209	slc9a6a	2	55.6033	15.43	42.05	67.1667	56.9	30.97	13.7033	12.9433	61.8033	99.43	68.44	27.9767
ENSDARG00000009212	ppiaa	2	0.316667	0.0566667	0.183333	1.98333	2.23667	0.81	0.18	0.32	0.516667	2.49	4.6	1.63667
ENSDARG00000009214	mfsd13a	2	11.7367	12.2267	26.5067	37.62	24.5133	29.2567	11.65	19.5967	32.02	35.7667	21.1233	22.9
ENSDARG00000009217	tom1l2	2	0.02	0.05	0.153333	1.61333	1.42	0.123333	0.0133333	0.0733333	0.943333	1.20333	1.36	1.22
ENSDARG00000009218	mars2	2	0.653333	1.44667	2.42667	2.24	3.27667	0.996667	1.91667	0.726667	1.59333	2.11333	3.52667	1.54333
ENSDARG00000009250	etfb	2	3.87667	0.25	0.906667	1.63333	1.65667	0.713333	0	0.213333	0.0933333	0.466667	0.166667	0
ENSDARG00000009252	napepld	2	52.2	47.91	87.5267	99.3967	134.393	68.1733	82.7833	138.603	138.703	110.077	99.15	89.6667
ENSDARG00000009253	zgc:56576	2	112.01	28.0367	23.1167	53.0867	48.0667	24.4233	12.2767	22	21.84	53.24	67.3133	16.4967
ENSDARG00000009266	uevld	2	5.25667	3.63667	4.34333	5.35	4.11667	1.54	1.68	2.06667	1.71333	1.96333	1.96333	2.39
ENSDARG00000009267	zgc:136439	2	13.6267	10.0467	12.43	27.1033	26.5167	27.81	7.29667	5.29333	11.6433	21.2967	18.74	15.2733
ENSDARG00000009273	ppm1da	2	181.72	102.967	137.773	152.71	136.24	48.06	115.233	104.123	118.533	90.4267	89.1333	66.31
ENSDARG00000009285	ube2e1	1	8.81333	0.74	7.89333	46.46	37.8	9.21667	1.26333	2.18333	21.1133	48.96	52.2733	8.34
ENSDARG00000009299	dusp8a	0	7.41667	0.366667	2.96667	37.22	33.4033	18.88	0.616667	0.866667	11.0533	37.0167	48.9033	48.0233
ENSDARG00000009311	pvalb6	2	1.45	0.223333	1.90667	5.32	4.1	1.30333	0.566667	0.863333	6.61	7.43	6.43	1.08333
ENSDARG00000009313	NAPSA	2	22.97	45.7967	44.61	67.3167	69.6567	58.7933	103.21	66.23	43.5333	49.1933	45.4067	79.91
ENSDARG00000009315	clgn	2	100.683	76.72	90.5133	106.303	92.22	88.5633	98.3267	134.467	126.53	117.94	100.653	123.233
ENSDARG00000009336	aif1l	0	5.75	2.29333	8.69667	18.8267	11.49	2.62333	5.47333	6.21667	20.6533	32.7067	27.49	9.36667
ENSDARG00000009342	txndc5	2	4	4.28667	15.9367	32.1667	34.27	15.33	4.70333	8.87667	25.2933	31.98	32.9033	25.6367
ENSDARG00000009346	caprin1a	0	6.64	12.6233	46.2133	116.753	104.63	76.5933	10.79	24.4133	85.8167	135.29	112.12	98.6533
ENSDARG00000009350	atg3	2	0.213333	0.15	0.466667	3.31	3.06667	0.09	0.356667	0.426667	1.91	2.99667	4.17667	0.84
ENSDARG00000009386	MPP4 (1 of many)	0	0.466667	0.406667	1.46333	6.22667	7.77	2.37667	0.253333	0.61	2.89667	4.84333	5.19	3.32333
ENSDARG00000009387	robo4	2	1.11	0.443333	3.21333	18.79	12.3933	14.0267	1.12667	2.55	9.23	14.5533	17.4167	21.1033
ENSDARG00000009390	npl	0	6.33333	3.37	5.00667	8.13667	6.29333	4.4	3.50333	3.65	3.43667	5.52333	7.64667	4
ENSDARG00000009402	si:ch211-210b2.2	1	9.44	5.49333	23	40.9267	52.8133	12.7667	4.43333	7.86333	27.08	38.9533	39.23	11.7633
ENSDARG00000009436	ubxn7	2	37.0467	17.5167	30.1467	65.7067	35.76	21.4267	11.9767	15.34	32.4533	42.58	43.5867	8.65333
ENSDARG00000009447	atp5g3b	0	11.8167	4.41333	9.47333	13.59	15.1067	5.11	2.78667	5.07	14.0367	15.5033	17.39	9.09
ENSDARG00000009470	hnf1a	1	2.72667	0.143333	0.926667	2.32333	1.98	0.78	0.516667	0.62	2.11333	3.35333	3.49667	1.64333
ENSDARG00000009472	med19b	0	4.04667	1.35333	2.91	4.83	3.69667	3.12667	1.12667	1.32667	2.95	4.94333	6.26667	1.33333
ENSDARG00000009473	ppardb	2	2.59	1.20667	8.27333	45.34	34.04	25.4633	2.21	4.88333	31.9133	47.8	33.12	30.2633
ENSDARG00000009480	pdcl	2	0.1	0.0333333	0.27	1.24	1.00333	0.133333	0.0766667	0.0566667	0.623333	1.62667	1.7	0.486667
ENSDARG00000009484	arf1	0	4.07667	0.656667	3.81333	16.6533	11.6633	5.37667	1.10667	1.11667	7.52333	10.7433	11.9133	4.76
ENSDARG00000009488	gipc2	0	5.93333	5.13667	16.8167	17.9467	18.14	9.52	6.41667	9.37667	21.2467	22.0733	23.0333	8.53333
ENSDARG00000009493	MAP3K13	2	0.953333	0.153333	0.306667	60.07	32.4833	11.75	0.29	0.193333	2.53	40.6467	61.4267	12.61
ENSDARG00000009494	xrcc1	0	3.96	0.216667	1.44667	25.7533	34.1933	26.38	1.22667	4.47333	20.9467	54.8667	65.2633	66.1467
ENSDARG00000009505	prelid3b	2	12.5	5.29333	4.87667	12.0567	9.03667	4.16667	10.68	8.94333	9.34	19.1233	15.3867	4.09667
ENSDARG00000009524	rnf150b	0	5.16	3.45	7.96667	9.21667	6.78667	2.76667	4.50667	5.93667	10.0167	13.1767	8.85667	5.44
ENSDARG00000009525	tial1	0	0.883333	0.233333	8.7	43.7667	54.3967	13.62	0.33	2.44	23.12	41.3567	48.8033	15.5467
ENSDARG00000009534	wls	0	17.96	1.75	3.99667	9.52	3.37667	4.31667	1.02667	2.11667	5.24333	7.24667	10.62	4.94
ENSDARG00000009544	cldnb	1	11.81	0.553333	6.84667	17.41	1.70333	1.23333	0.81	3.27333	22.8433	23.9533	4.79	2.04333
ENSDARG00000009549	ubr4	0	0.803333	0.206667	2.04	2.13667	1.66	0.673333	0.2	0.446667	2.53	3.81333	2.88667	1.85333
ENSDARG00000009557	wrap73	0	5.96	0.54	0.733333	4.08	5.64333	0.806667	0.41	0.736667	2.78333	4.63	9.29	0.243333
ENSDARG00000009585	papola	1	19.1833	16.4967	22.5333	36.08	42.5233	27.6667	21.1333	35.6833	38.71	46.12	52.46	49.8867
ENSDARG00000009594	nr1d2b	2	10.2933	0.836667	12.3867	7.99667	4.93667	1.41667	1.07	2.44333	8.10333	10.0033	11.8633	1.21667
ENSDARG00000009607	ccnc	0	19.16	8.49667	18.4333	103.913	44.83	60.01	10.1533	15.8967	52.4167	101.747	47.5367	59.9767
ENSDARG00000009610	rgs12a	0	1.72333	1.26667	3.49	3.35667	2.20333	0.623333	6.96333	5.47	9.72	25.65	12.67	2.63
ENSDARG00000009626	nrbp2b	2	213.8	23.3367	36.8667	55.18	61.3833	27.8933	48.3467	56.5267	78.7667	94.5767	142.817	68.66
ENSDARG00000009629	unc119.1	0	21.31	8.90333	37.7733	87.4367	97.4867	91.9433	8.59	20.87	72.0367	98.4267	97.5233	77.22
ENSDARG00000009640	psmb1	1	4.23667	0.866667	2.68	3.28333	1.79667	0.29	0.956667	0.916667	2.19	2.66333	1.69	0.283333
ENSDARG00000009653	lhfpl2a	1	35.71	11.4	18.8733	33.38	34.57	15.9967	46.08	64.69	75.2133	57.54	42.6233	20.3767
ENSDARG00000009657	fgfr1op2	2	29.1167	11.7833	19.97	97.3133	92.3933	33.9233	9.35667	11.4167	50.9467	123.857	106.37	71.6567
ENSDARG00000009677	dlg1	2	10.7933	7.01333	19.1933	23.6233	13.71	3.47667	7.39667	14.2233	34.3733	29.2867	24.9067	3.78667
ENSDARG00000009681	med27	0	266.12	387.77	396.073	378.57	437.247	374.357	519.823	679.547	478.177	455.697	542.443	501.593
ENSDARG00000009689	daam1b	1	1.51	2.35333	4.26667	5.23333	2.09667	1.48667	5.84667	3.78667	6.82333	8.08	4.91667	2.35
ENSDARG00000009693	llgl1	0	52.0467	7.75	38.7733	179.853	60.0433	35.2833	14.0533	22.0967	113.673	212.027	178.753	20.03
ENSDARG00000009724	rpn2	0	5.07667	1.67667	4.54	9.28667	7.56333	9.09	2.57	2.76	7.75333	11.16	13.5667	3.25333
ENSDARG00000009733	kif21b	0	0.403333	0.19	0.903333	10.2967	10.9567	12.2467	1.26333	1.58	8.33333	17.3667	22.4167	8.12
ENSDARG00000009735	gigfy2	2	2.55333	0.676667	1.47667	4.80333	2.63	1.01667	3.84	6.09	7.33667	7.70333	5.81667	1.37
ENSDARG00000009740	ppp1r7	2	12.71	15.3333	50.41	94.0333	97.99	23.42	21.8133	26.9867	57.6467	59.52	53.2533	20.9733
ENSDARG00000009745	fbxw2	2	4.17333	1.31	3.10667	7.82	5.08667	5.37	1.73333	1.11	5.08	7.99333	7.53	5.1
ENSDARG00000009748	dffb	2	193.14	104.917	97.3567	134.013	111.04	45.5833	238.81	160.65	116.417	162.62	154.25	75.3667
ENSDARG00000009753	sf3b6	0	17.5667	8.99333	28.4333	34.7767	34.1167	21.8267	30.81	39.6333	60.4967	52.2933	57.2467	42.49
ENSDARG00000009754	zc3h11a	1	7.31	12.9033	27.5467	64.5	33.7733	27.1233	12.99	18.6933	49.2433	59.2333	62.0233	24.3333
ENSDARG00000009764	srek1	0	24.5933	17.25	22.87	39.9733	32.8367	12.6933	14.1767	24.3933	25.9133	27.8933	31.4333	10.68
ENSDARG00000009771	ppme1	0	25.67	25.9767	28.5	41.85	28.2933	19.68	60.39	39.2833	43.7767	61.6067	67.61	23.3767
ENSDARG00000009779	mcl1a	0	3.16667	0.583333	0.796667	1.96667	1.73667	0.88	0.26	0.493333	1.58	2.15667	2.41667	0.65
ENSDARG00000009783	dirc2	0	17.1533	2.90667	11.3833	82.36	32.6033	15.86	2.20667	4.27	35.11	76.41	67.2867	11.16
ENSDARG00000009796	klc1a	0	1.43	0.5	3.45	5.8	3.32	1.21333	1.16333	2.12333	8.79	11.85	11.7533	2.66333
ENSDARG00000009806	smfn	2	2.5	1.05667	2.19667	6.83333	5.51333	0	1.42667	2.02667	8.42	14.78	10.1433	6.5
ENSDARG00000009830	hdlbpa	1	8.20333	12.1533	43.2567	40.0367	32.92	27.0233	12.7567	28.0767	49.86	43.3333	40.6833	25.5333
ENSDARG00000009837	agk	2	4.33333	2.41667	5.35333	9.17	4.17	1.42	4.37	3.65	6.73	6	5.38333	1.52667
ENSDARG00000009844	dusp23a	2	13.4067	0.663333	3.33	9.04667	6.11667	5.36333	0.893333	1.20667	5.7	8.70667	10.9533	2.27
ENSDARG00000009851	wdr41	0	6.66333	1.9	6.53333	48.1433	29.9033	38.8933	1.45	1.55	9.14667	35.8333	35.5833	28.05
ENSDARG00000009862	dcps	0	18.5767	18.8433	34.4667	119.743	136.393	62.3633	8.35667	15.5633	43.1867	100.723	108.25	101.507
ENSDARG00000009864	ddx55	1	1.05667	0.28	2.89	3.86	5.70667	3.7	0.46	1.24333	4.20667	6.62333	8.93667	5.21
ENSDARG00000009868	dcaf11	2	1.00667	0.483333	1.50667	7.92333	4.42333	5.22	0.706667	0.98	3.11333	9.11333	9.76	4.08
ENSDARG00000009870	mapk8b	0	1.61667	0.7	5.82	41.6967	24.88	32.6667	5.04667	15.1033	34.75	56.53	35.93	36.8167
ENSDARG00000009871	snrpc	0	80.4767	40.59	89.0567	94.7833	58.9533	27.7333	30.32	28.6633	51.98	53.89	51.0733	42.36
ENSDARG00000009881	ier5	1	93.24	68.2733	80.68	74.6333	79.0133	62.12	63.6733	93.9733	101.017	82.0867	80.4133	80.7533
ENSDARG00000009886	rnf114	0	15.9567	2.10333	17.69	18.9667	16.1633	11.9467	4.13333	9.02667	32.6033	31.5467	27.6867	16.8633
ENSDARG00000009939	micu2	1	102.02	33.6733	48.45	61.6533	39.7067	14.9333	14.1733	22.5133	29.8633	40	46.0267	5.95333
ENSDARG00000009942	cdc6	0	3.24667	1.53667	2.78	59.0033	54.29	38.43	1.83333	2.18333	12.4833	47.0033	67.3867	40.7933
ENSDARG00000009949	fndc4b	0	17.6767	3.91	24.5667	44.62	48.02	26.8867	7.00333	8.29667	32.3333	45.0067	44.0867	32.39
ENSDARG00000009950	edf1	0	7.52333	6.36333	20.0333	28.1933	19.7067	24.85	15.2667	14.1467	26.4467	26.6533	26.6767	20.6233
ENSDARG00000009953	med14	0	1.59	1.09	7.14667	19.9033	16.4833	6.38333	0.8	2.30667	18.1033	31.8867	39.7133	4.39333
ENSDARG00000009958	cbl	2	3.59333	0.956667	3.86333	12.9533	16.9533	14.5867	4.72667	10.7467	21.9233	31.5233	32.1733	21.56
ENSDARG00000009961	rundc3b	2	8.82667	3.09	40.6167	54.53	10.5767	8.98	3.89	10.5133	54.66	59.1133	40.91	7.27
ENSDARG00000009982	fam199x	1	5.50333	2.03333	13.4167	20.4533	9.98667	3.97	3.30333	4.55	18.7467	18.2133	13.2367	4.79667
ENSDARG00000010002	gna11a	0	5.63667	4.34	42.1033	147.69	145.693	99.9067	7.47667	16.8933	100.543	141.86	139.04	145.73
ENSDARG00000010010	trim13	2	12.8967	1.01	1.74667	9.99333	4.14667	3.30667	0.933333	2.13333	9.06333	11.06	12.2	1.28667
ENSDARG00000010018	qki2	2	78.4333	34.21	37.5167	61.2667	38.7967	26.1567	61.7933	53.13	45.0133	50.46	60.1133	17.1667
ENSDARG00000010021	grpel1	2	3.64667	0.85	18.6833	80.8733	48.6	27.8067	1.16667	3.47	34.11	76.57	119.753	19.43
ENSDARG00000010023	CU856539.1	0	12.3	2.18	5.70667	6.67667	4.63667	2.44	2.26667	1.11667	4.25	8.00333	9.44333	3.33333
ENSDARG00000010031	ssh1b	2	2.87667	0.643333	6.99	29.5467	32.9467	28.48	0.943333	3.23667	18.0067	45.3167	41.0367	22.9433
ENSDARG00000010032	cmtm7	1	0.696667	0.606667	2.58	6.23667	6.41	3.68333	2.86667	3.08667	15.5667	13.54	12.1767	8.22667
ENSDARG00000010035	engase	0	1.15333	0.663333	1.6	20.1533	15.95	5.28667	0.713333	1.02667	7.01333	20.2933	24.47	2.60333
ENSDARG00000010047	neu3.2	2	0.143333	0.0533333	0.716667	1.90333	1.11667	0.566667	0.213333	0.346667	1.48667	2.04333	2.11667	0.08
ENSDARG00000010051	ufd1l	0	40.2633	25.3967	51.8733	57.9667	56.08	22.5367	21.32	22.9567	66.71	69.64	43.3	41.9433
ENSDARG00000010052	ndrg3b	0	91.8833	33.9233	39.4333	48.0867	32.4633	28.2533	33.64	29.61	32.99	35.61	36.7733	28.2967
ENSDARG00000010070	adam9	0	50.6167	18.7567	75.8467	75.73	85.61	42.88	21.3633	21.0833	63.08	64.5667	79.9167	50.48
ENSDARG00000010078	nup133	1	7.58667	2.42667	7.76	17.7567	12.17	13.8633	1.75333	4.93667	12.2633	15.25	16.4367	10.1433
ENSDARG00000010083	rbfox3a	0	2.02333	1.24667	2.76333	11.4267	7.46333	6.87667	1.93	3.97	10.0967	16.6667	18.35	4.27667
ENSDARG00000010085	p4ha2	1	0.256667	0.423333	1.55667	2.11	2.88	1.71	0.983333	1.01333	3.17	2.76	3.34333	1.56333
ENSDARG00000010097	f9a	0	7.59667	5.91667	10.4633	39.6633	25.6467	12.83	4.79333	2.79	12.7933	27.1633	40.7567	10.81
ENSDARG00000010098	pank1b	0	8.35	8.82	52.3067	103.74	23.1867	21.2733	7.70667	24.0333	89.1967	94.74	46.1233	12.9733
ENSDARG00000010108	bri3bp	0	72.8667	46.2233	64.93	164.953	75.83	51.63	60.8267	64.86	100.483	176.967	146.817	43.7233
ENSDARG00000010113	ndufb8	0	19.3	2.36333	7.23	32.6567	20.1133	11.1333	1.27	1.03667	6.11333	22.43	18.54	6.49
ENSDARG00000010137	ldb1a	1	66.4267	17.3767	85.3733	144.047	105.467	33.0233	13.3267	30.66	119.587	143.147	136.743	31
ENSDARG00000010145	tor4aa	1	1.15333	0.0833333	0.16	7.73667	7.67667	3.68667	0.31	0.123333	0.383333	3.22	10.83	1.64333
ENSDARG00000010149	atp5a1	2	5.32333	0.916667	7.52	29.8067	35.8033	15.45	0.876667	2.38	14.0333	27.8833	47.59	21.0067
ENSDARG00000010155	abi1a	1	0.11	0.42	1.62667	3.20667	1.45333	1.12	1.01	1.30667	3.97667	3.56	3.50667	3.16
ENSDARG00000010160	rps15a	1	10.72	10.87	43.86	29.2733	29.6633	13.5833	12.37	16.08	29.4967	26.7333	27.5567	16.8533
ENSDARG00000010169	myd88	2	0.503333	0.0966667	0.393333	1.10667	1.07667	0.133333	0.136667	0.17	1.23667	2.30333	1.67333	0.38
ENSDARG00000010181	asap2a	2	11.33	9.95	8.38333	19.1433	32.2333	18.7767	37.0167	10.5633	7.45	24.6833	35.6	38.5233
ENSDARG00000010194	eif4bb	1	4.82	5.94333	9.27	16.2333	16.12	4.62333	8.03667	13.23	18.5033	22.8333	23.0667	15.0333
ENSDARG00000010207	smad3b	0	0.196667	0.236667	0.85	2.51333	3.18333	1.25333	0.33	0.903333	3.32667	3.77333	4.89333	0.596667
ENSDARG00000010238	rbm22	2	5.97	0.696667	16.1033	158.313	150.433	81.7133	1.25333	3.56333	48.6567	194.44	181.82	83.8233
ENSDARG00000010244	rpl22l1	1	0.556667	0.223333	0.72	1.82667	1.50333	0.39	1.66	1.97667	3.34	2.70333	3.08333	1.86333
ENSDARG00000010246	prmt1	0	1.71333	0.64	3.21333	50.6867	40.24	15.2567	1.42	1.75667	14.8433	46.3	49.0167	24.4
ENSDARG00000010250	nqo1	1	1.66	1.24	4.53333	15.6767	11.8667	5.22333	3.99667	12.4367	27.63	30.25	25.76	8.97333
ENSDARG00000010255	bin2b	2	0.35	0.383333	1.46	5.52667	5.07	0.67	2.67333	1.72	7.27333	18.0667	24.01	2.12333
ENSDARG00000010266	igf2bp3	2	16.6767	11.7133	14.9833	23.1833	18.8667	12.4467	15.7367	13.76	24.0867	27.89	25.67	22.06
ENSDARG00000010267	dpydb	2	9.28	2.34333	11.1767	40.15	31.95	15.9133	1.64	2.34333	19.9167	48.6367	47.7633	22.2633
ENSDARG00000010276	ptgs2b	1	496.53	338.94	368.253	362.583	418.84	196.387	424.087	424.907	206.743	190.79	265.79	169.58
ENSDARG00000010279	scamp2	0	2.56333	2.64	3.66	4.06	2.78333	1.60333	7.31667	4.48	4.65333	3.74667	3.43	1.18
ENSDARG00000010280	clasp1a	2	30.7033	7.56333	12.7967	18.4767	7.43333	2.73333	15.4367	16.26	15.11	13.4767	11.1367	7.86667
ENSDARG00000010281	xpo4	2	15.3033	7.65667	13.79	50.1033	59.6733	35.3333	7.10333	12.3567	22.8033	44.5933	55.3533	45.13
ENSDARG00000010300	traf3ip1	2	12.03	2.84667	3.94333	46.8033	50.0367	42.5233	8.86	8.73	24.1133	81.5667	93.8233	32.42
ENSDARG00000010301	b4galt6	0	0.103333	0.0566667	0.463333	2.84333	2.87667	0.73	0.226667	0.483333	2.81667	4.45	4.83	1.45667
ENSDARG00000010316	qars	2	22.8433	17.18	17.9633	40.2667	24.79	19.3633	6.95	10.47	15.6067	30.4567	35.7	10.65
ENSDARG00000010318	srpx	0	3.43	0.363333	5.54667	30.69	34.9667	25.7433	0.853333	3.97	27.9267	37.0667	44.5367	39.39
ENSDARG00000010331	si:ch211-26b3.2	2	337.567	14.21	117.603	981.613	864.52	180.393	19.7433	30.5033	375.493	1213.63	2104.39	363.37
ENSDARG00000010332	zgc:56231	0	18.0233	5.66333	13.7	15.82	22.8767	17.4033	8.70333	15.57	36.04	49.1367	49.8433	38.4033
ENSDARG00000010347	acer1	1	6.01	2.51667	8.23667	29.07	22.5267	14.85	3.98	6.58333	22.1967	31.7233	25.5733	14.0167
ENSDARG00000010381	rnf2	2	2.67333	3.56333	7.25667	16.54	17.7367	9.11667	6.93667	4.22333	10.7433	20.2367	24.0267	14.49
ENSDARG00000010385	sept4a	2	10.8367	17.6467	63.12	64.5467	61.1967	34.34	34.3833	39.8	85.42	78.91	61.95	45.3567
ENSDARG00000010400	lrrfip2	2	22.2767	3.29333	19.79	29.3067	17.6867	18.5867	3.13	5.03	22.0067	23.32	17.9067	18.1667
ENSDARG00000010407	ppp4r4	2	0.973333	0.85	6.67333	21.65	21.6233	13.02	1.59333	3.88667	25.33	29.3033	24.5	15.7867
ENSDARG00000010411	epn1	1	6.41667	5.03	24.39	32.6633	28.63	9.64667	12.8933	15.4967	39.7733	38.7233	30.0133	14.8433
ENSDARG00000010415	sirt4	1	7.80667	1.32333	11.9733	26.3633	15.37	14.7733	2.76	3.69667	22.1767	28.6133	18.7167	22.5933
ENSDARG00000010420	ndrg1b	0	0.523333	0.193333	0.393333	13.6333	7.70333	4.19	0.216667	0.13	1.90333	11.07	19.8	6.10667
ENSDARG00000010423	npsn	0	10.09	4.19333	23.1433	131.27	150.203	50.0967	5.97333	8.07667	60.3833	147.09	239.48	47.11
ENSDARG00000010432	eaf2	0	72.07	44.2333	83.7067	109.91	110.88	77.5233	47.2733	54.09	93.7667	105.97	77.7267	120.573
ENSDARG00000010437	fam46c	2	32.86	18.2767	57.7467	85.2233	84.3033	60.9433	30.84	40.9667	58.7033	51	54.0467	53.3867
ENSDARG00000010442	rnf11a	1	1.82	1.04333	5.02	11.1433	7.58333	6.59667	0.906667	1.62333	7.92667	10.6967	8.32	5.42
ENSDARG00000010445	trabd	2	4.18333	1.03	3.15333	4.93333	6.48	1.19667	0.856667	1.19333	4.96	7.37667	9.76667	1.58667
ENSDARG00000010481	bzw1a	0	4.21	9.85667	34.4733	40.6433	46.3667	17.9133	19.2967	27.4467	60.51	52.67	51.1033	39.0967
ENSDARG00000010482	prg4a	1	17.8533	6.53667	29.1167	45.1233	47.5267	37.6133	14.98	23.2467	55.8233	62.55	58.21	52.5367
ENSDARG00000010487	sae1	1	0.506667	0.21	0.783333	24.1067	20.8933	23.2967	0.14	0.44	4.19	20.9267	43.93	14.22
ENSDARG00000010515	dvl1a	2	3.28667	2.83	3.48333	11.9367	6.88333	5.08333	3.27	2.36667	10.1133	16.9333	25.79	4.15333
ENSDARG00000010516	rpl21	1	4.65333	0.943333	1.39333	8.93	15.9867	6.54667	2.03333	3.48333	7.82	16.55	15.65	10.3467
ENSDARG00000010519	per3	2	0.06	0.0866667	0.32	1.29667	1.41333	0.18	0.483333	0.0633333	0.136667	0.183333	0.0533333	0.866667
ENSDARG00000010524	si:ch211-282j22.3	2	1.64667	1.08333	2.85	11.0933	9.86333	4.72333	1.16667	0.77	4.35333	8.62333	11.6733	3.8
ENSDARG00000010531	scamp4	0	2.60333	1.12667	2.83	6.57	4.26667	1.96333	1.22	1.23667	5.65667	8.81667	7.34667	1.84
ENSDARG00000010553	mmgt1	0	7.79333	6.29	9.16667	53.15	47.6267	50.7633	59.2933	24.42	29.64	61.6267	67.6167	34.1533
ENSDARG00000010563	spopla	2	1.45333	0.226667	1.10667	1.67667	1.37667	0.493333	0.196667	0.346667	1.59	2.69	2.26333	1.02333
ENSDARG00000010571	ezh2	1	15.7833	1.53667	8.67667	49.2267	32.8367	17.7733	1.50333	2.15	15.3567	40.3533	49.2033	16.09
ENSDARG00000010572	slc25a25a	2	5.43333	1.34667	2.00333	3.32333	4.99333	2.21667	1.55667	3.24333	3.83333	3.43	5.68333	2.06333
ENSDARG00000010583	pard3ab	0	0.09	0.296667	0.893333	1.85333	1.23333	0.456667	1.31	0.536667	4.75667	3.55333	5.27667	0.143333
ENSDARG00000010586	tex9	2	1.81667	0.273333	2.24667	13.0733	11.29	4.83	0.193333	0.613333	5.62667	13.27	14.95	8.01
ENSDARG00000010596	slc7a6os	1	25.95	33.0033	82.5933	121.44	31.21	38.8933	173.863	164.313	138.983	102.673	76.9833	26.6867
ENSDARG00000010601	mtmr10	0	4.35667	1.30333	19.8833	58.3867	58.43	33.7633	6.45667	7.99333	44.0867	66.1433	54.5367	31.71
ENSDARG00000010603	kctd9b	2	19.5267	21.68	52.6933	109.953	111.637	38.1433	18.1133	31.9567	71.55	88.7467	73.17	43.5533
ENSDARG00000010610	sarm1	2	7.38	2.58667	18.6133	24.8367	24.8	8.05	3.21333	9.02667	33.5733	34.3067	34	17.5
ENSDARG00000010641	slc20a1b	1	6.35333	7.70667	33.2367	46.0933	59.31	31.26	9.02333	13.49	39.7433	38.8367	40.2367	40.94
ENSDARG00000010654	arhgap42b	2	0.703333	0.41	1.02333	5.35667	3.95	1.83	0.633333	0.763333	2.65333	6.57667	6.29	1.58
ENSDARG00000010655	ppm1k	1	321.44	118.937	219.283	184.91	208.85	77.0533	159.487	275.557	367.55	355.637	349.077	97.54
ENSDARG00000010658	insig1	2	8.55	2.86	8.69333	48.78	15.8333	5.96667	16.2367	10.1	33.65	58.56	44.9633	6.82
ENSDARG00000010673	trim16	2	7.11333	8.92667	43.6067	39.0133	39.58	33.38	13.14	20.54	44.2533	43.8	38.1367	28.62
ENSDARG00000010681	tjap1	0	31.3967	28.9667	27.2967	47.0133	29.1167	19.1167	23.15	30.71	48.18	62.42	44.6933	39.25
ENSDARG00000010700	il17d	1	146.647	23.37	85.0767	124.18	131.077	71.3467	22.1667	31.6733	103.413	171.66	173.923	141.39
ENSDARG00000010717	chchd10	2	7.41	10.5467	10.3233	16.6767	14.58	14.3467	50.35	9.74	7.74667	13.75	16.0033	11.7933
ENSDARG00000010721	2019-09-06	0	10.03	3.08	2.12333	5.33667	5.03333	0.846667	4.51	3.34667	2.61333	6.19	8.91333	1.2
ENSDARG00000010727	ttyh2l	0	17.14	8.03667	8.53	14.52	21.0267	5.43667	10.6967	14.2	28.74	36.79	41.2967	7.40667
ENSDARG00000010732	xrcc4	2	13.3	13.8933	64.9267	88.74	100.083	46.69	30.9367	50.6033	123.55	114.603	101.877	95.85
ENSDARG00000010738	zgc:101716	1	0.546667	0.356667	2.21333	5.99667	4.67667	0.56	0.19	0.19	1.45667	1.66	1.18	0.403333
ENSDARG00000010745	dnaja2l	2	0.326667	0.79	1.99333	2.61333	1.11333	0.0433333	0.543333	0.633333	1.53	1.82	1.04	0.623333
ENSDARG00000010752	acsl4b	2	1.86333	0.956667	2.48667	8.81	5.69	4.13667	1.25333	1.66667	4.16	6.39667	5.48333	3.12
ENSDARG00000010770	sox19a	1	11.7533	9.14333	24.2833	38.5833	38.58	21.74	14.92	16.48	27.3833	30.1033	28.2533	26.4233
ENSDARG00000010773	pnpla6	2	35.9733	17.52	39.6767	99.8233	105.88	65.1233	28.38	42.45	93.14	119.59	110.37	132.393
ENSDARG00000010779	tlk2	2	18.1667	4.67333	43.1533	106.74	112.807	46.1367	8.95667	29.3233	115.227	131.227	128.837	78.3267
ENSDARG00000010782	zgc:55621	0	7.04667	4.33	9.62	61.45	53.7667	30.7133	3.90333	8.03333	37.03	86.75	87.6333	40.3367
ENSDARG00000010784	ppp1r12a	2	1.47333	0.23	1.12333	2.19333	2.18333	0.34	0.31	0.316667	1.22667	1.64	1.82333	1
ENSDARG00000010789	homer3b	0	99.9567	66.6	78.1167	168.42	115.913	74.37	55.6033	51.43	86.0333	136.533	68.14	78.2933
ENSDARG00000010792	cdc25b	2	3.77333	0.873333	3.17333	8.89333	9.20333	1.76667	1.47333	1.20667	6.67667	9.15	7.06	6.14667
ENSDARG00000010794	tfeb	1	102.827	13.1333	47.6533	109.447	102.787	42.1233	10.9033	24.1567	60.57	90.3	104.647	64.7533
ENSDARG00000010816	slc7a14a	2	27.43	49.8967	67.3367	63.69	66.8467	48.55	39.2433	46.6667	45.1967	32.0833	33.0233	50.47
ENSDARG00000010823	memo1	0	5.05	7.24667	33.46	34.8467	20.3233	7.72333	10.5833	15.8633	40.7533	43.1933	25.6733	10.8967
ENSDARG00000010831	churc1	2	65.7667	9.70667	13.2933	42.22	38.3133	41.3367	17.1667	18.9767	25.13	35.65	52.0967	24.5367
ENSDARG00000010844	kras	1	14.5033	3.83667	5.4	8.91	5.01667	3.77333	3.31667	5.34667	9.01	14.3033	18.7567	4.73333
ENSDARG00000010862	amt	2	3.91333	0.986667	2.44667	7.33667	8.42667	6.21667	1.24667	2.23333	5.58	8.87667	10.79	4.18667
ENSDARG00000010873	DDX17	1	5.12	1.40333	7.47333	7.38333	14.87	4.90333	4.62	8.89667	14.6033	17.3667	24.85	11.86
ENSDARG00000010878	cdkn1ca	1	4.61	1.04	3.49667	10.7033	9.79667	1.93	0.356667	0.653333	3.40667	4.78	4.13667	1.08667
ENSDARG00000010905	mettl13	2	1.32667	1.20667	3.91333	35.4467	40.3633	26.93	1.31	2.67667	27.03	49.9367	44.1133	58.7167
ENSDARG00000010918	nprl3	2	1.44333	0.293333	4.83	7.82333	11.3467	2.58667	0.556667	0.766667	6.02667	8.79	24.79	41.5267
ENSDARG00000010936	abcb4	0	106.83	45.1567	90.9933	192.777	98.2967	36.1467	37.6633	47.2367	86.6367	112.107	99.5133	23.2867
ENSDARG00000010941	pomgnt2	2	2.06667	0.51	0.933333	2.92	3.48667	1.51333	1.09	0.346667	0.693333	0.956667	1.95333	0.626667
ENSDARG00000010946	cbsb	0	1.01	0.356667	3.83	12.12	4.65667	1.01333	0.0633333	0.07	0.76	1.66667	1.23333	0.12
ENSDARG00000010948	kif11	0	2.55333	0.37	0.683333	25.2733	47.6033	28.56	2.25667	1.46	4.73	24.6367	35.7033	30.67
ENSDARG00000010956	sh3glb1b	0	36.1767	11.9633	21	69.01	88.5267	30.49	9.61333	12.1533	48.82	69.3767	82.2	55.3667
ENSDARG00000010962	fkbp7	1	0.9	0.193333	3.31667	10.9633	5.16	3.68667	0.343333	1.71	10.1033	11.3667	11.1067	5.49
ENSDARG00000010965	psma8	1	20.9133	3.33333	109.967	448.263	306.8	89.5467	10.06	28.35	244.793	333.61	208.22	57.1533
ENSDARG00000010978	trmt1	2	0.29	0.106667	0.353333	1.78667	1.52667	0.556667	0.0733333	0.09	1.43667	2.16	3.87333	0.85
ENSDARG00000010981	zdhhc3a	2	2.13	2.35667	4.13667	7.10667	3.51	3.05	4.71667	4.36667	10.1367	10.7967	10.7933	1.86333
ENSDARG00000011000	gtf2a1	0	0.436667	0.73	7.47667	8.81333	2.71333	1.35333	7.13667	8.08333	17.3933	16.09	11.7167	1.15333
ENSDARG00000011020	hnrnpa1a	0	7.73	1.78333	5.11667	7.23667	7.32333	1.92	3.16	4.72	11.4467	13.7233	14.0167	5.39333
ENSDARG00000011026	zgc:92907	2	0.06	0.116667	0.293333	1.05667	1.00667	0.686667	0.106667	0.25	0.936667	1.76	2.47333	0.156667
ENSDARG00000011027	fgfr1a	1	1.98	0.316667	2.38667	29.51	22.2967	12.4367	0.563333	1.23333	10.9433	35.6067	41.1233	17.4767
ENSDARG00000011042	pgbd5	0	3.24667	2.03667	5.83333	7.62333	5.82667	0.883333	1.30667	2.52667	6.63667	8.07667	10.7633	2.51667
ENSDARG00000011049	slc17a9b	2	3.67333	0.293333	1.33333	37.8067	46.25	15.5833	0.376667	0.49	6.68667	30.6233	49.2567	28.2367
ENSDARG00000011055	fbxo9	1	0.566667	0.573333	4.95667	28.3133	8.7	4.01	1.39	3.33333	21.0233	31.19	27.1233	4.94
ENSDARG00000011065	camk2b1	2	2.68	1.59333	6.83667	52.11	45.3933	47.64	2.14667	4.07	39.0067	70.0433	64.7733	40.92
ENSDARG00000011072	ddx11	1	15.7367	1.62667	8.86	19.1267	3.28667	1.72	8.58333	2.76	4.32	4.61333	4.16333	3.57333
ENSDARG00000011079	wdr3	1	6.47333	1.84667	13.49	43.9567	26.4267	10.86	1.56667	2.99667	18.5	32.95	29.4333	8.02667
ENSDARG00000011094	ccna2	0	26.18	18.18	19.7867	33.5067	30.0367	15.68	15.5867	16.43	36.8867	48.1633	41.9833	12.71
ENSDARG00000011122	pptc7a	1	0.343333	0.12	2.03667	5.54667	1.25667	0.286667	0.613333	0.996667	4.65667	5.94	4.84	0.303333
ENSDARG00000011125	snrpb	0	5.05333	0.256667	0.53	2.03667	3.52	1.17	0.71	0.416667	1.82333	3.54333	6.29	2.46
ENSDARG00000011141	dpysl5a	2	2.34667	0.323333	5.54	56.6133	32.3133	12.3067	0.45	1.69667	30.4733	65.8333	53.7833	10.4567
ENSDARG00000011146	uqcrb	1	0.486667	0.243333	0.856667	15.2833	19.31	3.8	0.31	0.62	6.03	28.4833	46.26	4.99
ENSDARG00000011152	rpp14	2	6.96333	4.73667	15.7967	25.37	16.24	4.32	4.19333	6.08667	13.3433	15.0633	16.0567	1.23
ENSDARG00000011157	arhgef18a	2	7.35	1.46	7.38	31.25	35.3167	17.9	2.33667	4.77	16.4967	20.1067	25.5533	20.2333
ENSDARG00000011170	ndrg2	2	38.1333	16.63	28.7533	28.18	19.8267	20.8633	16.5033	12.4833	27.2	27.02	15.7033	22.98
ENSDARG00000011175	atp6v1d	2	3.49	0.72	3.49	22.15	23.2033	14.1167	0.97	1.72	11.39	19.69	30.7133	11.41
ENSDARG00000011188	acvr2aa	2	11.5533	6.59667	22.0067	26.9967	21.5067	19.9233	14.03	18.76	45.65	31.7867	16.7233	18.8633
ENSDARG00000011190	fgfr1b	2	0.316667	0.0666667	0.386667	1.82333	1.23	0.25	0.34	0.223333	1.85333	3.42667	2.61	1.81667
ENSDARG00000011196	dnajc11a	2	654.593	34.5567	132.707	297.04	300.513	331.607	49.94	55.4567	202.997	468.033	412.637	554.17
ENSDARG00000011201	rplp2l	1	4.45333	6.38667	17.78	16.0167	26.8233	6.64667	7.46333	5.34	14.04	34.8833	61.7	11.2833
ENSDARG00000011219	akt2	0	2.85667	1.49667	4.08333	6.63667	4.33	5.29667	1.57667	2.15333	4.72333	4.26	4.95333	3.97667
ENSDARG00000011233	pcyt1aa	2	7.59	7.49	10.15	32.9733	34.3	17.7967	10.15	5.93667	19.84	35.2967	30.3167	14.39
ENSDARG00000011239	ppp1r14aa	0	0.68	0.353333	1.16667	3.03667	1.49667	0.746667	0.0933333	0.363333	1.02667	1.95	2.48	0.45
ENSDARG00000011240	ift46	1	0.576667	0.66	3.02333	2.51667	1.37	0.843333	1.75	2.29333	4.06333	4.07333	4.59667	0.836667
ENSDARG00000011245	esrp1	1	9.47667	6.43667	31.1567	58.6	71.6267	61.3333	9.39667	12.39	44.97	58.4233	64.7467	71.0767
ENSDARG00000011246	krr1	1	0.303333	0.1	0.933333	5.80667	2.10333	2.56333	0.48	0.53	2.10667	2.92	2.13333	0.423333
ENSDARG00000011247	rnpc3	1	0.17	0.266667	0.556667	3.4	3.96	3.05333	0.36	0.463333	1.45	4.13333	6.48333	11.3467
ENSDARG00000011262	traip	0	12.4567	8.33333	24.2267	33.0367	15.2467	5.23	17.16	17.6067	26.08	30.2067	32.54	3.33
ENSDARG00000011272	uqcc2	2	7.94	0.78	2.8	21.0167	25.5633	23.8567	0.77	1.81333	14.2167	24.1133	23.7367	28.3067
ENSDARG00000011298	atf7a	0	2.86333	0.533333	9.37667	49.5233	20.4033	4.18333	0.99	1.61667	26.1333	46.7	35.04	4.79
ENSDARG00000011299	blzf1	0	26.7933	16.1933	25.7367	28.9067	23.8533	20.4733	20.1933	26.19	41.82	39.0933	29.9833	18.5633
ENSDARG00000011301	nae1	2	114.127	56.65	94.14	105.093	63.2733	37.3933	44.4367	34.3267	46.6567	48.2867	45.89	32.79
ENSDARG00000011312	stk3	0	14.22	5.48667	23.84	67.9233	67.8767	31.7133	8.37333	16.03	39.0867	52.82	53.5	33.24
ENSDARG00000011360	nfatc2ip	1	1.82333	0.886667	2.38	7.58	5.22	1.75	3.63	3.05	9.05667	10.6133	10.4	3.48667
ENSDARG00000011370	fyna	0	9.33667	2.57333	3.87	6.86667	5.8	3.31	2.11	3.95667	6.47333	7.08667	10.6033	2.82667
ENSDARG00000011373	mknk2a	0	0.0566667	0.08	0.176667	2.44333	1.61333	1.01	0.0466667	0.126667	0.406667	1.17667	1.38667	0.63
ENSDARG00000011376	dnase1l4.2	1	1.50333	1.79667	5.83333	7.40333	6.07	6.22	3.01	3.13333	8.23	11.5333	9.84333	2.00333
ENSDARG00000011404	fen1	2	12.88	4.41	18.3667	38.2	37.6533	11.32	9.73	15.0867	45.7467	58.96	55.8167	26.3467
ENSDARG00000011405	rps9	1	15.3433	1.98333	13.22	25.63	27.0633	12.2233	1.08333	3.33333	17.9833	24.4833	20.2733	19.6
ENSDARG00000011410	aadat	0	3.44667	1.02333	5.78333	60.2833	21.04	10.79	0.976667	1.65	25.4133	56.3067	39.9433	8.25
ENSDARG00000011418	sigmar1	2	8.44	1.49667	3.55	3.08667	2.94	0.196667	1.21333	0.283333	0.356667	0.383333	0.27	0.146667
ENSDARG00000011445	elmsan1a	0	32.5967	12.6933	64.6733	152.767	86.0267	33.51	20.14	48.36	214.547	256.83	199.193	55.1333
ENSDARG00000011459	gsna	0	6.33	1.25667	12.6233	91.44	114.447	42.9933	2.11667	7.28333	58.6267	101.22	129.933	50.1267
ENSDARG00000011462	otub1b	0	1.68	1.28	6.48	11.7333	11.9133	2.37333	1.68667	2.90667	11.7433	14.2033	17.1667	4.19333
ENSDARG00000011466	afg1la	2	22.88	17.8233	19.55	33.1367	12.9333	6.17667	22.6667	19.0433	30.0533	38.59	29.4967	25.0267
ENSDARG00000011488	sirt2	2	23.31	3.47667	11.2333	13.7367	19.4167	14.0367	8.41333	10.75	16.7167	15.72	25.2133	10.5967
ENSDARG00000011493	dcun1d3	0	44.38	7.91	25.0467	40.4867	24.3767	15.72	9.61333	5.35667	17.0667	26.4533	25.7767	9.84333
ENSDARG00000011496	ppm1bb	2	0.17	0.716667	1.47333	1.46667	1.03667	0.43	0.12	1.15333	1.98	2.62333	1.53	0.326667
ENSDARG00000011498	TMEM189	0	3.18333	1.53667	2.53333	12.7467	10.1567	2.72667	0.973333	1.10333	5.76333	13.05	11.2267	2.95333
ENSDARG00000011506	lpcat1	0	14.85	12.13	22.92	61.1867	58.5033	53.3733	21.7167	27.7367	101.343	155.767	104.963	156.01
ENSDARG00000011510	rcc2	0	1.19667	2.64	9.36333	11.1533	3.82667	4.20667	6.66667	5.87	12.2167	7.98333	7.32	11.0067
ENSDARG00000011515	orai1a	0	0.673333	0.47	1.62333	5.34	4.66	1.69667	0.7	0.736667	2.72667	4.07333	5.22333	2.10333
ENSDARG00000011521	upb1	2	1.19667	0.71	4.46333	5.69333	6.38667	1.79	1.39667	3.71333	10.44	11.9	13.3533	1.74
ENSDARG00000011533	sema6dl	1	0.423333	0.146667	0.986667	12.5467	12.1933	11.4267	0.09	0.0133333	0.743333	1.45333	1.37667	3.49
ENSDARG00000011537	ugt2a5	2	40.1133	3.46333	8.20333	14.5267	12.32	4.54	6.30333	4.45333	8.51	15.7133	18.2067	9.22333
ENSDARG00000011545	arrb2b	1	5.91333	23.5933	64.0033	52.1333	58.52	38.1133	35.32	49.7267	55.5133	35.9067	32.59	40.9
ENSDARG00000011553	atp5f1	1	0.473333	3.01333	6.49	11.8433	16.2033	7.29333	4.30333	3.41333	5.98667	10.49	10.3567	5.6
ENSDARG00000011555	spag7	0	16.75	0.63	3.41	52.6967	43.2867	49.8933	0.47	0.866667	10.7533	32.1933	30.2333	49.6933
ENSDARG00000011564	sfpq	1	1.67667	0.616667	0.96	2.77333	2.07	0.16	0.753333	0.823333	1.53333	2.90333	3.97333	0.746667
ENSDARG00000011570	pou6f1	2	7.08667	8.33667	21.84	19.2333	20.4367	7.28	13.5	9.09667	21.1267	23.0633	21.89	14.8
ENSDARG00000011571	calcrlb	0	609.453	158.54	263.753	225.793	197.67	187.753	86.8333	124.04	278.237	267.823	244.42	300.683
ENSDARG00000011573	abcb11a	2	70.96	26.7667	43.3033	65.0533	57.5167	59.0233	41.5433	39.61	65.7667	77.85	63.24	58.4467
ENSDARG00000011583	cry1ab	0	0.426667	0.306667	4.63333	8.43	7.86333	1.40667	0.78	2.68333	11.9033	13.26	13.5233	4.36667
ENSDARG00000011594	smarcb1b	1	1.81667	0.363333	10.1367	35.3267	25.8	7.81	0.943333	5.99	30.1933	37.3867	38.4033	18.9967
ENSDARG00000011597	atxn2l	2	31.28	4.05	11.17	52.0533	31.0767	12.6133	5.47667	6.87667	26.2767	53.3467	53.77	12.95
ENSDARG00000011602	si:dkeyp-117h8.2	2	0.313333	0.233333	0.7	5.32333	4.20333	1.64	0.456667	1.12	5.84	8.60667	9.35667	2.02333
ENSDARG00000011605	dennd6b	0	1.48	0.4	9.56333	25.13	6.92333	3.91333	1.16667	2.17333	19.1067	25.8533	20.5567	2.03333
ENSDARG00000011609	FOXK2 (1 of many)	2	17.25	4.92	48.3	43.0533	27.41	14.0867	9.11667	23.0067	72.5933	60.3733	40.5733	14.6433
ENSDARG00000011611	actr1	1	44.9133	39.7167	43.78	60.1367	60.3767	38.22	33.1967	71.23	61.1233	59.4567	66.5833	48.8433
ENSDARG00000011613	rbm39a	1	13.7533	4.66333	3.82333	8.15667	4.51667	6.75667	5.99667	7.58	7.39	9.21333	9.17667	24.4233
ENSDARG00000011648	snrpd1	1	26.8567	2.03333	6.04667	60.6067	53.2567	25.46	2.10667	3.22333	10.6333	33.34	54.5433	20.6267
ENSDARG00000011661	twf1b	2	7.24	3.69333	10.81	27.4433	27.03	10.2867	4.73	6.89	19.3433	24.3767	22.6033	22.61
ENSDARG00000011662	chuk	2	0.836667	0.556667	2.66667	7.6	8.15667	2.69667	0.686667	3.21667	8.56333	11.77	15.7133	5.21333
ENSDARG00000011665	aldoaa	1	1.11	0.44	1.22	23.58	26.91	27.2267	0.506667	0.726667	6.98333	25.2	27.9367	21.02
ENSDARG00000011671	pde6b	2	3.84	1.26667	7.23	7.61667	2.72667	1.17667	1.94333	3.03	12.69	16.8933	16.42	1.81333
ENSDARG00000011673	si:ch211-246m6.5	0	4.08333	1.97	6.75	6.73	4.22667	0.496667	1.56	1.62333	2.13333	2.24667	1.82333	0.306667
ENSDARG00000011683	prtfdc1	0	1.00667	0.626667	1.53667	4.75333	6.81667	3.02667	0.87	0.436667	2.01667	6.05333	10.1367	7.11
ENSDARG00000011693	ttc36	2	0.196667	0.26	0.49	3.59667	3.26	0.153333	0.236667	0.493333	2.90667	5.66667	7.83333	1.62667
ENSDARG00000011696	esrrgb	2	3.61	2.05667	2.12667	3.05333	2.29	0.573333	0.18	0.233333	0.486667	0.32	0.64	0.476667
ENSDARG00000011701	ctsll	1	23.78	0.903333	14.0033	242.057	87.7667	97.7367	0.813333	1.90667	42.0467	103.527	112.667	43.5
ENSDARG00000011703	clocka	2	28.9367	9.79333	16.0633	21.7667	12.0867	4.18667	18.0367	28.39	28.7933	25.7867	29.4733	5
ENSDARG00000011723	zgc:56556	2	11.4167	3.34	14.0067	23.0567	9.28667	3.67667	5.53	8.68667	23.2367	23.53	20.5733	3.28
ENSDARG00000011727	b9d1	0	7.60667	1.44667	5.05	9.62333	3.21333	0.943333	2.48333	3.94333	14.6333	13.18	9.47	2.44333
ENSDARG00000011740	u2af2b	0	14.1933	8.76	15.3033	42.03	41.03	16.9967	8.29333	10.4033	23.8533	45.2	54.2467	14.59
ENSDARG00000011743	pigo	0	1.04333	0.603333	1.34333	3.50667	2.04	1.88333	0.746667	0.383333	1.22	3.66333	2.23333	0.66
ENSDARG00000011764	asun	2	4.37333	0.86	5.84333	29.3233	24.32	6.88	1.03333	1.92	18.2667	41.5233	32.7333	16.7667
ENSDARG00000011769	cpm	1	22.87	10.6567	22.9067	31.0233	52.0933	35.71	8.98667	16.6	30.2933	32.7067	33.39	45.89
ENSDARG00000011770	dhrs12	2	3.05	1.91667	3.50667	20.1433	21.2233	12.76	2.36	2.85667	6.54333	13.5033	19.61	13.0467
ENSDARG00000011777	cttn	0	4.93333	2.99667	8.28667	21.87	14.3267	8.26	2.69333	5.46	13.7133	16.86	20.8633	8.67667
ENSDARG00000011783	stag2a	0	3.32333	1.21667	2.90333	6.01	6.75	2.83	0.673333	0.343333	2.97333	5.68333	7.98333	1.48
ENSDARG00000011801	wars2	1	5.43333	3.84	2.82667	5.37333	2.32	2.42667	2.9	2.1	2.66333	3.20333	3.16667	0.886667
ENSDARG00000011809	mical1	2	10.57	7.57	10.1933	31.3367	38.4667	14.8933	8.22	9.13	11.8367	30.17	51.8567	19.9533
ENSDARG00000011818	batf	0	21.62	8.22	26.3233	58.8533	24.98	42.11	13.4933	12.0667	34.1367	39.7233	30.53	27.48
ENSDARG00000011819	pcnx	2	12.9033	1.86333	4.37333	33.2433	40.6267	14.3567	2.32333	2.37	15.8367	51.1633	61.3833	13.2333
ENSDARG00000011824	pbxip1b	2	1.91333	1.07667	3.72333	3.90333	3.08667	1.35667	1.82667	1.55	2.77333	2.36667	1.75667	1.23333
ENSDARG00000011825	cetn3	2	37.8533	27.7667	53.8233	75.4867	36.1933	26.8467	22.4	43.5067	59.64	59.7033	58.5033	21.62
ENSDARG00000011837	zgc:100846	2	1.72667	1.81	6.81667	10.7733	6.02	3.06333	2.76333	2.37	7.84	10.6533	6.41667	3.01
ENSDARG00000011841	atp5l	0	31.2467	9.37	10.9733	20.42	12.83	6.63667	16.31	12.58	17.1067	20.0233	19.5567	6.73667
ENSDARG00000011851	map2k5	2	12.98	2.87667	14.1467	20.64	22.7867	16.1033	3.80333	4.43667	13.18	14.04	12.31	7.21667
ENSDARG00000011855	aak1a	0	1.69333	1.74	2.72333	12.14	13.29	9.55667	4.64	3.55667	15.6667	39.0433	37.95	5.91333
ENSDARG00000011862	inaa	1	7.87	1.80667	3.45667	14.9033	13.5267	7.96	1.69	2.24	10.28	18.99	16.1633	11.13
ENSDARG00000011863	ptk7a	0	0.106667	0.11	0.993333	9.77667	5.85333	0.526667	0	0.196667	2.72667	7.44333	7.60333	0.566667
ENSDARG00000011879	foxn1	2	7.87	0.733333	2.09667	25.49	36.5833	7.68667	1.94667	2.49	13.0533	45.14	87.5633	8.8
ENSDARG00000011885	mrpl19	0	19.6033	5.44667	13.1433	61.2833	22.4033	19.82	12.0167	11.05	30.34	53.6833	47.3733	12.4967
ENSDARG00000011890	cry4	2	2.48333	1.6	6.16667	39.8167	20.3633	4	3.55	3.71667	23.4267	53.6133	47.7833	4.99667
ENSDARG00000011897	tsg101b	2	12.2167	3.55	12.9967	19.2833	15.1833	5.57	2.76	4.87667	22.4567	27.91	22.99	8.70667
ENSDARG00000011909	itpr2	0	5.98667	8.38	13.0733	15.5	9.13333	11.21	21.19	16.74	15.6767	19.3	17.23	10.5467
ENSDARG00000011921	txnl1	0	7.59667	2.93333	12.8467	41.51	46.7733	24.4533	4.10333	3.66333	16.84	24.44	25.3033	32.74
ENSDARG00000011925	spns1	0	9.83	24.3433	57.4633	80.8733	71.8833	33.5333	15.4567	21.8667	38.6333	40.17	34.36	23.2333
ENSDARG00000011926	tpgs2	2	1.92667	0.633333	4.72667	16.5333	12.1233	6.67667	0.94	1.93667	15.5833	40.24	34.3267	8.13667
ENSDARG00000011932	prkcbp1l	1	75.15	10.4633	75.59	97.3833	54.89	26.71	20.6933	36.4067	135.58	121.29	86.8267	29.5433
ENSDARG00000011934	gyg1a	2	30.6867	25.31	39.8967	156.187	93.0967	79.9667	30.83	59.1233	109.41	157.593	122.99	54.33
ENSDARG00000011945	slc35e1	2	5.91	0.636667	3.70667	10.63	13.4433	10.03	0.313333	0.0666667	0.513333	1.22667	1.61667	4.91333
ENSDARG00000011948	insra	2	8.15667	4.24333	7.43667	17.34	3.16667	1.98	5.02333	4.38333	9.65667	9.03	4.06333	1.15333
ENSDARG00000011958	ctnnbl1	0	0.916667	0.273333	1.18667	2.53667	1.36	0.483333	0.18	0.17	0.6	0.453333	0.776667	0.21
ENSDARG00000011961	csrp2	2	1.49333	0.436667	5.24667	27.73	31.0933	7.39667	0.496667	1.59	11.9367	19.7467	20.99	11.0033
ENSDARG00000011973	slc35d1a	2	0.816667	0.596667	1.23	1.84	1.14333	1.65	1.06	1.44	2.18	2.26	3.13	2.84
ENSDARG00000011999	ybey	1	1.47667	0.59	2.04667	17.3233	16.6567	5.49667	0.73	1.38667	10.5733	22.4767	25.9467	12.62
ENSDARG00000012002	slc38a7	0	13.9233	12.0233	19.6133	48.62	49.91	20.2433	13.38	13.01	34.01	47.3533	46.6833	27.3833
ENSDARG00000012005	mob2b	0	9.61	2.98667	9.49333	21.4633	14.2567	2.83	1.89667	2.64333	10.8933	25.2367	38.49	3.08667
ENSDARG00000012021	kdsr	2	23.4967	9.67	94.1033	170.867	219.203	131.907	9.30667	26.5867	145.763	178.89	190.853	243.267
ENSDARG00000012025	hs6st2	1	7.91333	4.38333	22.2833	38.61	40.05	38.8	7.99333	10.2933	42.8567	44.2467	47.05	40.7633
ENSDARG00000012035	zgc:100832	1	0.17	0.216667	2.54333	6.09667	5	0.28	1.95	0.89	6.61	5.87	5.43	1.85333
ENSDARG00000012039	ttc26	0	18.49	35.8933	56.1967	50.4633	55.4067	43.63	42.5267	61.0467	66.65	53.08	51.4367	45.88
ENSDARG00000012040	rnf19a	2	1.64667	0.96	6.86	8.26667	6.64667	2.99333	0.76	2.16333	6.7	6.67	6.41333	1.95
ENSDARG00000012044	polr3gla	1	13.86	17.8567	51.5633	80.2533	47.4	10.12	101.147	96.35	92.0767	66.9267	60.4967	12.2633
ENSDARG00000012051	mettl21a	0	58.3133	75.81	88.56	187.963	178.627	85.78	270.827	166.597	102.12	174.78	245.813	102.447
ENSDARG00000012072	atp5s	2	30.3733	123.18	284.19	379.743	362.563	346.11	75.21	83.9767	199.773	288.733	247.307	313.917
ENSDARG00000012073	kif15	0	48.3333	40.8833	60.0633	143.817	159.333	73.2867	141.803	180.02	191.963	208.663	171.453	153.733
ENSDARG00000012113	c19h1orf109	1	0.0833333	0.03	0.313333	1.58333	1.18333	0.45	0.11	0.44	1.00667	1.04667	1.05333	0.366667
ENSDARG00000012135	fbxl2	2	68.56	27.38	177.633	339.31	309.5	169.89	41.0367	96.63	319.02	367.157	375.627	264.84
ENSDARG00000012140	ccnl1b	1	65.0867	45.2233	80.3767	96.82	61.5067	23.6367	20.8	56.7167	83.1133	76.2833	81.92	23.12
ENSDARG00000012141	papolg	2	11.65	5.19	4.42	17.3267	14.78	14.2867	5.84667	8.18	13.9533	22.3667	39.06	18.5367
ENSDARG00000012144	emc7	2	26.48	9.55	38.8367	464.31	164.203	89.14	18.1367	64.1067	152.323	302.43	226.443	96.87
ENSDARG00000012177	rab4b	2	21.6567	16.3733	44.2033	90.5933	127.947	50.45	9.63667	22.2733	64.2633	88.7033	112.72	90.08
ENSDARG00000012184	zgc:162872	0	0	1.24667	6.35667	32.8433	15.3633	2.77333	2.78333	9.51667	50.76	51.5267	43.0667	6.29
ENSDARG00000012192	cant1a	2	2.65667	1.20667	3.07667	6.67	7.42333	4.21	1.52667	4.10667	6.20333	6.45333	6.51667	6.54
ENSDARG00000012194	scp2a	2	1.51	0.266667	1.07667	10.8133	20.8533	6.32	0.4	0.426667	1.95	11.59	34.08	8.94
ENSDARG00000012196	fer	2	0.546667	0.05	0.393333	11.5033	5.08	4.85	0.256667	0.583333	11.3467	28.4467	26.0467	3.31
ENSDARG00000012199	gpt2	0	49.0967	39.8567	48.85	49.5067	50.6533	26.69	19.7933	31.5733	53.27	56.86	55.51	29.2233
ENSDARG00000012215	umps	2	14.06	1.49667	3.65667	11.8467	7.71667	2.94667	1.45333	1.96333	7.98667	16.2533	17.45	3.81667
ENSDARG00000012219	dpf2	2	49.8633	27.7833	46.55	88.2633	108.253	34.0867	27	43.9133	65.05	83.56	90.2333	33.1
ENSDARG00000012222	nup35	0	1.59667	0.383333	1.53667	11.1833	11.6233	3.94667	0.456667	1.13	5.73	10.8033	9.63667	6.42
ENSDARG00000012234	psme3	0	1.46	1.13667	1.41667	2.75	1.86667	1.01	1.22333	2.05333	1.59	3.08	4.05667	1.18667
ENSDARG00000012244	ube2e3	2	1.22333	0.18	0.783333	3.52333	5.43	4.03667	0.826667	0.683333	7.89	33.44	44.1433	9.55333
ENSDARG00000012247	def6a	1	0.186667	0.196667	0.45	2.07333	1.73667	0.926667	0.373333	0.37	2.02667	2.47	2.74667	1.81333
ENSDARG00000012248	rgma	1	2.20667	1.33667	4.25667	27.8467	33.2067	8.97667	4.54	3.32	13.0333	40.81	51.8767	16.1567
ENSDARG00000012261	eftud2	2	10.0133	4.76667	10	19.71	10.4	6.21667	6.48333	14.71	19.57	21.46	20.63	9.13667
ENSDARG00000012271	tmem206	0	2.00667	1.04333	7.00667	46.1133	21.63	6.00333	1.6	3.35667	31.24	48.6267	45.4967	4.79667
ENSDARG00000012274	eif4e1c	2	10.8133	1.46667	3.31	5.39667	1.13333	0.39	1.83667	2.44333	4.21333	5.22667	3.79	0.38
ENSDARG00000012275	katnal2	2	11.7067	9.81667	18.4133	154.057	86.9	67.4267	8.09333	11.6867	41.78	103.403	116.823	49.87
ENSDARG00000012281	zgc:65851	1	3.04	3.4	3.22667	7.29667	4.82	2.52333	2.92667	2	4.91	6	5.93	2.04
ENSDARG00000012295	bcs1l	2	41.39	3.10667	35.3433	131.21	122.683	46.5567	2.87	6.68	82.5267	174.8	157.887	58.04
ENSDARG00000012306	syt13	2	2.41333	1.89333	6.20333	13.69	9.68667	2.86333	11.3267	5.72	15.3067	21.1567	21.71	3.70333
ENSDARG00000012314	usp25	0	31.0033	30.29	171.993	219.943	171.627	89.7067	87.81	250.6	407.06	310.893	250.503	140.877
ENSDARG00000012325	zgc:110269	1	9.10333	1.45	5.26667	26.6767	13.25	5.65	0.866667	4.16333	19.57	38.8833	35.6033	5.42
ENSDARG00000012341	capn9	1	31.9533	5.75667	14.59	40.4833	13.4933	4.72333	3.62	4.57667	17.6567	29.4433	29.5033	7.2
ENSDARG00000012368	ttc21b	1	8.59667	0.723333	1.92667	11.42	10.5633	10.4567	1.95667	1.52333	5.49	15.4467	25.01	11.6167
ENSDARG00000012369	rdh10b	1	7.31	9.63	15.62	25.4533	20.1467	9.61667	5.74667	10.2833	21.2267	25.6467	35.7267	10.94
ENSDARG00000012378	naa35	2	21.2067	8.23	36.2867	93.65	79.7433	24.51	11.6767	36.59	140.01	158	176.227	97.5767
ENSDARG00000012387	pdha1a	2	0.706667	0.28	0.983333	5.71333	4.25333	3.16667	0.343333	0.34	1.91	6.03667	7.24333	3.92333
ENSDARG00000012389	adar	0	7.39667	4.75	67.3667	65.0167	60.07	25.71	11.6467	25.3333	102.727	89.9067	57.3	44.2967
ENSDARG00000012390	kcnk5b	0	8.38333	1.2	6.98333	69.4267	68.7867	26.33	0.846667	2.37333	26.6433	86.9967	89.85	20.0733
ENSDARG00000012399	adssl	2	2.35	3.88333	4.78667	11.9667	11.5567	1.52333	6.09667	4.91	4.31	7.39	9.21333	1.10333
ENSDARG00000012403	ercc6l2	0	1.15667	1.22333	0.95	2.01333	1.54667	0.7	0.78	0.783333	0.736667	1.76667	3.12	0.983333
ENSDARG00000012407	mgat1a	2	7.57667	6.42	8.63667	9.52333	15.1033	7.60667	4.80333	3.92	5.59333	8.02333	16.4467	4.52667
ENSDARG00000012432	fam76b	0	6.59333	1.74667	5.01667	30.6967	16.7167	26.8367	2.88667	3.22667	11.48	31.6967	32.7967	21.5367
ENSDARG00000012446	si:ch211-183d5.1	0	3.03	0.09	0.986667	2.22667	1.21	0.213333	0.35	0.283333	1.15	1.42667	1.88333	0.763333
ENSDARG00000012449	si:ch211-169p10.1	2	11	2.57333	9.29333	5.58333	11.2567	7.96	3.00667	1.75333	4.77	4.33	4.25667	7.30667
ENSDARG00000012450	vmp1	2	8.25667	2.49333	13.9667	85.3967	48.37	47.7133	1.41333	3.01	18.6367	63.8833	99.9833	28.5933
ENSDARG00000012453	rnls	2	6.35333	2.49	7.52	11.3967	17.55	10	5.86333	8.52	24.84	25.84	22.14	12.9633
ENSDARG00000012458	zgc:77849	2	5.17667	2.02333	8.44333	25.6167	9.28667	9.41	6.23667	4.02667	17.4867	19.64	18.0433	5.31333
ENSDARG00000012460	rassf4	2	11.51	5.00667	14.8167	22.34	22.8567	25.5867	5.59333	8.01333	11.9267	13.0833	10.0967	11.02
ENSDARG00000012467	spint1b	0	0.19	0.123333	2.19	8.63333	9.33	1.77	0.17	0.43	4.66667	7.10667	5.99	0.873333
ENSDARG00000012468	aacs	2	7.22333	5.34	30.7533	160.737	110.117	36.62	6.11667	16.6567	103.603	129.83	138.093	34.0867
ENSDARG00000012485	aurka	0	16.8967	22.0833	41.5233	94.5667	41.9367	17.0633	10.61	29.31	50.62	59.6467	56.62	22.8033
ENSDARG00000012495	mphosph10	2	22.6533	4.08333	8.53	57.6833	94.4133	53.7567	2.74333	5.84333	13.06	64.01	114.063	43.2133
ENSDARG00000012499	per1b	2	7.78	9.76	15.08	21.5067	21.7267	16.55	38.06	40.5433	51.8167	52.3933	42.85	57.3033
ENSDARG00000012505	u2af2a	2	0.67	0.49	2.75	3.1	2.17333	0.37	2.76667	2.44667	4.96333	6.15667	4.7	1.42667
ENSDARG00000012506	rnpep	2	1.81333	0.47	0.73	1.55333	1.50667	0.703333	0.166667	0.0333333	0.0666667	0.02	0.07	0.19
ENSDARG00000012513	sdcbp2	1	86.1833	65.5333	129.167	143.85	207.54	104.537	105.467	135.793	219.003	233.627	209.057	196.473
ENSDARG00000012519	hcfc1b	2	9.13333	5.75667	7.27	17.94	17.1167	7.87	3.84	6.07667	7.15333	14.9	15.7233	6.03333
ENSDARG00000012553	rap1aa	0	26.88	6.46333	19.13	39.4333	41.62	26.19	3.28	11.02	30.7833	42.9233	46.1533	31.2233
ENSDARG00000012563	pdss2	2	14.14	7.12667	9.48667	17.7533	10.66	6.09333	12.03	15.7233	23.2767	24.1033	25.4933	8.38667
ENSDARG00000012572	polr3f	0	1.85667	0.416667	4.44667	58	59.4333	31.8667	0.906667	1.96667	21.6333	71.1067	101.697	67.2833
ENSDARG00000012574	slkb	1	152.893	61.5967	64.9067	102.43	83.5	51.37	146.307	162.46	105.593	111.35	136.983	51.5933
ENSDARG00000012577	waca	2	0.45	0.163333	0.123333	2.45333	1.30333	0.706667	0.466667	0.173333	0.666667	2.27	2.2	0.623333
ENSDARG00000012588	ptdss1a	0	117.573	27.35	55.4467	204.303	168.02	58.86	23.59	36.4067	119.053	174.14	172.567	48.7067
ENSDARG00000012591	pdcd10b	1	1.29333	1.56333	6.39667	24.2833	26.9	7.79	4.72667	4.37333	15.9533	28.6967	41.99	12.7
ENSDARG00000012600	HELZ2 (1 of many)	0	8.56333	0.526667	1.47667	17.2833	14.1367	10.4833	0.133333	0.52	5.39667	16.6767	18.7067	5.73667
ENSDARG00000012603	eif3ja	2	2.17667	2.53333	9.31	52.21	66.96	11.7033	1.91333	2.17667	19.4267	30.6933	40.16	22.6967
ENSDARG00000012625	prkag2a	2	3.38667	0.88	1.14667	1.70667	0.86	1.12667	1.30667	0.0433333	0.0533333	0.0333333	0.0366667	0.0633333
ENSDARG00000012627	cdc34b	0	0.703333	0.14	1.13667	4.35333	4.62333	1.00333	0.226667	0.593333	3.82667	8.14	10.8	1.83333
ENSDARG00000012642	si:ch211-266d19.4	1	2.65667	1.03667	3.05333	20.1667	33.3167	20.57	1.96	2.62	20.7733	53.1933	65.1933	35.4433
ENSDARG00000012649	SMAD4 (1 of many)	0	0.743333	0.326667	1.53667	0.99	1.41667	0.23	0.87	0.606667	0.703333	1.16333	0.766667	0.273333
ENSDARG00000012656	atf6	2	1.25333	0.636667	3.82	52.4467	33.49	48.0267	0.61	1.02333	14.81	46.4967	21.0567	59.58
ENSDARG00000012672	gtf2e2	2	0.796667	0.856667	1.62667	3.02667	2.52667	1.22	2.08333	2.1	2.27333	2.88	2.46	2.27667
ENSDARG00000012674	rpusd4	2	4.72667	4.74667	7.47	6.88333	7.88333	6.32	6.20333	2.88333	5.59667	7.39	10.0767	5.65667
ENSDARG00000012682	pfn2l	2	2.14333	0.57	1.69667	3.59667	1.72667	1.50667	0.42	0.986667	3.16667	3.8	5.39	0.22
ENSDARG00000012684	atp2b1a	2	37.74	34.6767	36.7033	66.9833	28.2267	10.7567	80.06	49.12	48.14	93.37	81.49	8.38333
ENSDARG00000012688	eif1b	1	2.29667	0.543333	2.26333	9.47667	2.15667	1.6	0.686667	1.39333	7.97667	11.03	7.55	0.97
ENSDARG00000012699	bbx	0	9.94667	14.44	32.09	77.3333	60.6	25.2467	12.58	24.8533	41.8567	58.4333	52.9667	29.81
ENSDARG00000012718	wee2	0	111.357	103.8	116.08	148.563	144.05	94.2567	65.7733	163.787	162.877	127.31	121.763	144.033
ENSDARG00000012723	rbm14a	2	12.6067	7.07667	13.8933	28.9167	26.8433	14.1633	14.2267	10.68	16.9733	26.75	22.7333	17.31
ENSDARG00000012726	fam26e.2	2	3.94667	2.04333	2.41333	3.61333	3.01667	2.31	1.91333	2.60667	3.14667	3.23	3.36333	2.65333
ENSDARG00000012729	hcls1	2	0.46	0.0266667	0.426667	1.94667	1.23	1.20667	0.22	0.48	2.7	2.58667	3.40333	1.97333
ENSDARG00000012741	tmem57b	0	62.41	13.68	33.8067	429.843	245.777	131.837	31.1533	20.6	92.4367	297.497	297.573	121.613
ENSDARG00000012745	poc1bl	2	4.55667	3.09333	3.38667	11.5933	8.00667	3.07	0.61	0.86	4	11.3267	15.07	4.16667
ENSDARG00000012747	rer1	0	10.76	14.3133	19.1067	18.67	19.4867	6.51333	23.8167	18.72	24.21	23.2233	20.2667	7.80333
ENSDARG00000012763	arl13b	1	0.48	0.02	0.976667	6.54667	4.42333	3.24	0.206667	0.933333	3.94333	7.15333	8.33667	2.08333
ENSDARG00000012776	smarca1	0	24.5233	8.77333	12.2133	36.4267	31.0367	27.1367	68.2267	51.5467	78.8733	86.7	79.53	43.0467
ENSDARG00000012777	nucks1b	1	0.406667	0.823333	1.98667	2.22333	3.01333	1.26667	0.6	0.906667	2.69333	4.40667	5.39	1.92333
ENSDARG00000012788	foxa3	1	0.02	0.163333	1.10667	3.22667	2.14333	0.81	0.113333	0.303333	2.15333	2.82667	2.91	0.13
ENSDARG00000012790	tmem161a	0	1.05333	0.1	2.82	75.7333	35.8433	52.2833	0.323333	0.6	15.9667	51.4567	35.7133	39.33
ENSDARG00000012796	hnmt	2	4.95667	1.71	2.45333	3.95	2.13	1.66667	1.58333	1.98333	2.44333	1.99	1.81667	1.11667
ENSDARG00000012816	dia1a	2	0.64	0.716667	3.38333	29.4167	29.45	31.3533	0.666667	1.24	11.8	28.3367	49.0467	26.7533
ENSDARG00000012818	csnk2a2a	2	1.29333	0.9	1.31	9.83333	9.65333	3.34667	1.58333	1.61667	2.98667	10.8233	25.8233	3.07667
ENSDARG00000012820	nop56	1	92.6867	15.26	22.5367	36.26	23.4667	12.3233	11.9867	22.41	42.7633	53.3033	58.8667	13.23
ENSDARG00000012823	dlgap4b	2	65.44	10.28	109.103	445.793	259.823	131.343	18.8467	37.5533	430.31	627.3	483.86	80.3467
ENSDARG00000012827	mettl3	1	33.19	7.63667	9.79333	45.34	37.8033	21.8067	3.27667	10.2367	36.3233	73.68	99.0333	14.3467
ENSDARG00000012840	alg9	2	0.403333	0.0133333	1.36333	3.8	1.35	0.236667	0.216667	0.333333	5.63	10.3267	9.14	0.976667
ENSDARG00000012848	arih2	2	1.76333	1.49333	5.59	27.8633	16.7667	7.08667	1.22333	4.25667	33.41	49.25	27.3467	8.40333
ENSDARG00000012860	tmprss4b	0	13.85	18.17	24.7567	47.3367	31.8433	31.1433	19.5933	13.2667	20.5633	41.28	32.07	31.92
ENSDARG00000012866	picalma	2	85.1267	15.7067	14.6067	55.5567	47.5833	17.5567	9.60667	9.69667	16.6567	50.8967	80.74	13.0567
ENSDARG00000012871	npepl1	2	1.24667	0.403333	2.00667	8.75	8.32	9.83667	0.67	1.09333	6.14667	9.74	7.68667	8.49333
ENSDARG00000012874	snap23.1	0	125.927	40.8667	37.5433	78.6233	89.7733	79.35	111.03	147.823	121.237	201.057	194.243	108.373
ENSDARG00000012887	znf143a	2	26.1533	2.21667	12.7767	36.6167	20.15	10.7533	3.80667	6.74333	30.5667	56.77	58.18	5.95667
ENSDARG00000012892	ammecr1	2	3.26333	3.45333	8.02	15.6467	16.3467	10.3533	4.7	5.22333	10.5133	13.46	11.7533	6.20333
ENSDARG00000012899	ddx49	1	2.98333	0.59	0.873333	2.34667	1.59	1.11	0.92	0.666667	3.12667	3.75667	4.07	4.79333
ENSDARG00000012914	arhgef4	2	6.48	0.896667	1.28333	2.43	2.65667	2.46333	0.126667	0.213333	0.486667	0.633333	0.913333	0.923333
ENSDARG00000012915	ech1	2	11.72	3.58667	9.90333	13.9267	6.95667	6.65333	13.6067	9.29	25.6633	41.7533	25.8033	5
ENSDARG00000012927	tcea2	2	66.51	25.48	49.23	79.5267	45.38	49.0767	16.7833	21.0167	44.6867	61.5167	61.3867	22.4367
ENSDARG00000012929	eif2d	2	2.46667	1.91333	29.8067	203.093	76.19	47.0033	5.11333	11.9467	101.843	151.767	104.733	36.22
ENSDARG00000012932	mat2b	2	21.5267	8.10333	24.41	24.3433	13.67	6.10667	8.20333	10.18	19.2767	20.0833	15.98	7.55
ENSDARG00000012942	itgb5	2	2.33667	0.13	2.18	7.16333	8.4	5.99667	0.176667	0.166667	1.69333	2.24	2.17	3.45667
ENSDARG00000012945	tnfsf13b	1	19.15	8.13	34.11	43.78	7.70667	3.77	14.54	15.3267	43.44	44.7333	26.39	2.41333
ENSDARG00000012946	syap1	1	46.0333	3.95667	29.7	57.29	31.3433	26.2633	2.92	11.9133	41.0767	42.8133	44.24	14.35
ENSDARG00000012949	scml2	1	1.75667	1.4	4.95333	22.8467	37.45	13.5367	1.62	3.96333	15.01	46.7567	58.8767	18.1133
ENSDARG00000012953	mob1bb	2	76.93	60.8067	69.0233	111.137	89.9233	72.64	60.8733	34.88	72.8767	90.71	89.9833	83.8133
ENSDARG00000012972	cfl1l	2	13.9367	20.61	34.0367	48.4367	36.6133	8.94	34.5933	44.0867	58.79	66.2833	62.62	30.7567
ENSDARG00000012981	osbpl7	2	4.63333	1.04333	3.08333	42.7867	45.7933	35.5333	2.19667	2.90667	12.31	33.8233	41.2733	37.2967
ENSDARG00000012982	nf1a	2	3.09667	0.936667	3.46333	5.97	1.68667	0.863333	3.25333	4.82	16.08	14.2233	12.3367	1.18333
ENSDARG00000012987	gpia	0	6.03667	5.16333	11.2533	21.3933	34.4033	10.2767	13.2667	13.3833	32.11	50.2	47.4233	28.5033
ENSDARG00000013004	tdg.1	1	24.2433	3.31	42.06	69.9667	68.4433	17.2767	4.54	11.7933	62.7767	51.3267	49.5967	29.49
ENSDARG00000013006	pibf1	2	102.907	22.2167	15.89	48.05	44.7467	42.6467	58.0167	52.9167	35.7967	100.82	90.63	58.57
ENSDARG00000013009	ubiad1	1	0.316667	0.283333	1.36333	4.06667	3.12667	1.8	0.416667	0.27	1.28	2.28333	2.43	0.773333
ENSDARG00000013016	pole4	0	20.5833	4.70667	5.79667	22.37	17.4567	23.2633	5.12	2.19333	5.79667	12.1033	11.7567	17.4067
ENSDARG00000013022	si:ch211-59h6.1	2	1.89333	0.843333	1.17667	2.19667	2.91667	1.62	0.98	1.19667	1.4	3.27	4.96333	1.38667
ENSDARG00000013023	nsun3	2	1.12	1.07667	1.38333	1.92667	1.70667	0.68	1.38667	1.75667	2.05	2.11667	2.03	2.22
ENSDARG00000013024	erap1a	2	1.53	0.553333	10.78	39.8567	45.5	11.2	0.623333	2.2	21.92	38.0533	44.2567	16.92
ENSDARG00000013025	ints6	1	144.63	35.6867	57.6733	179.943	183.027	104.92	39.16	76.1767	121.507	255.86	206.817	175.087
ENSDARG00000013031	mta2	0	0.326667	0.08	0.746667	3.88333	0.86	2.58	0.113333	0.363333	1.95333	2.75667	1.87	1.46333
ENSDARG00000013044	ndufv2	1	2.86667	2.91333	2.57667	7.30667	5.5	2.81667	2.03	1.76	7.31333	7.69667	5.64	2.37
ENSDARG00000013056	itpk1a	1	3.98333	2.96667	16.72	64.8667	52.6633	21.98	5.30667	15.6833	103.177	139.313	105.037	29.5733
ENSDARG00000013058	ascc2	2	2.25333	5.28	16.59	22.7067	19.03	8.98	14.5433	13.2267	22.29	24.11	18.9933	18.79
ENSDARG00000013063	oxct1a	2	9.64333	8.62	7.97	14.0333	10.84	6.44	5.07667	3.00333	5.82667	9.22333	7.34	4.09333
ENSDARG00000013075	mrpl11	1	13.6033	4.83667	6.77333	14.5033	8.69	1.64333	9.44333	10.2133	11.5833	15.6233	12.7367	2.47667
ENSDARG00000013076	bmi1b	2	5.13333	3.89333	5.80333	15.2367	8.11333	9.60333	9.45	6.67333	26.67	40.5433	30.95	16.5767
ENSDARG00000013078	ywhaba	1	4.09333	0.713333	1.48	20.64	24.3533	22.6533	1.35	1.27333	6.21	13.0033	16.91	38.4767
ENSDARG00000013079	tubgcp2	2	11.6333	7.36	37.1567	124.893	47.9333	40.2833	9.93	24.4367	78.1367	94.91	60.2267	41.5
ENSDARG00000013082	uap1l1	2	23.2733	6.26667	16.3933	46.8733	54.49	24.1733	5.37667	10.5567	37.3967	50.9833	56.53	37.63
ENSDARG00000013087	ndrg3a	0	43.4933	55.7433	202.523	300.367	353.027	287.883	111.317	183.093	363.223	328.057	350.837	390.927
ENSDARG00000013095	gclc	2	0.236667	0.206667	0.663333	4.81	7.12667	4.82	0.183333	0.57	1.88	3.77667	12.5767	2.12667
ENSDARG00000013117	hiat1a	0	43.0567	7.59333	9.7	26.7633	14.8933	9.48333	10.6567	15.3567	18.65	29.2533	37.3433	4.65333
ENSDARG00000013122	maf1	2	7.11	2.25333	9.10667	11.68	15.6833	3.90333	1.74	4.35333	6.95	6.54333	5.94	2.83333
ENSDARG00000013128	pdk1	2	64.61	56.7467	143.96	122.34	127.793	40.22	66.37	105.057	192.093	162.593	150.33	46.43
ENSDARG00000013144	atp1b1a	1	149.767	82.9267	111.557	144.61	88.48	49.07	70.58	70.17	108.68	110.593	97.3133	61.5433
ENSDARG00000013150	dhx16	2	21.79	3.81667	3.44667	13.1933	9.11	11.9667	3.52	5.55	8.74333	18.0033	19.1233	5.16667
ENSDARG00000013161	ERAS	0	34.6833	9.01333	18.2167	46.7567	49.0133	18.36	7.84	11.1133	22.7333	47.0467	53.0467	14.65
ENSDARG00000013221	pde4ca	0	7.87	3.31667	10.9367	12.0033	4.01667	2.15333	6.97	7.64333	12.04	11.04	7.51667	1.29
ENSDARG00000013222	slc35a3a	2	16.6533	4.76667	31.6633	64.31	57.0733	13.6067	8.67	17.2433	48.45	52.1333	51.4967	30.08
ENSDARG00000013224	phc2b	2	0.97	0.333333	3.20667	33.9667	23.0867	20.6467	0.806667	1.74	17.6433	35.87	36.9833	9.18667
ENSDARG00000013227	glulc	1	3.46	2.38	10.92	32.8867	14.6233	19.0567	2.56667	5.88333	26.7867	39.84	32.2267	7.15333
ENSDARG00000013236	dhcr24	2	2	1.33667	3.18667	2.95333	2.72	0.916667	2.41667	2.21	4.33333	4.57333	3.74667	2.35333
ENSDARG00000013240	zgc:172271	2	0.78	0.26	0.953333	1.93	2.63	1.25333	0.47	0.626667	1.24	1.81333	2.83667	0.51
ENSDARG00000013245	wbp1la	0	13.2467	9.24667	26.3367	68.4767	81.3467	48.0033	10.0467	21.47	40.0867	54.26	61.08	48.7167
ENSDARG00000013250	tars	1	17.8467	7.6	18.52	21.2933	13.1467	12.4433	14.1967	13.5567	28.1967	35.6433	29.95	9.47333
ENSDARG00000013266	colec11	2	78.4067	84.8633	118.593	116.71	127.413	78.1133	57.3767	49.0967	61.0267	65.94	56.45	51.6067
ENSDARG00000013274	eif4eb	2	2.54	4.73	19.96	36.9033	27.7433	8.73	9.67	14.8033	35.4267	34.33	27.27	8.1
ENSDARG00000013279	znf76	2	1.62667	0.97	4.33667	9.68333	5.17667	0.88	1.17333	0.563333	8.75333	12.0333	7.36	1.37667
ENSDARG00000013302	gpx8	2	60.8367	20.12	17.3233	37.85	42.23	34.32	11.9233	8.37667	9.06	23.7267	50.91	39.35
ENSDARG00000013307	rpl19	1	99.76	29.6467	55.63	57.1433	47.3633	52.8767	24.0833	38.3133	76.5033	74.8633	81.4367	32.52
ENSDARG00000013312	cadps2	0	239.253	91.41	94.6067	134.013	150.457	27.3633	283.727	187.43	173.147	206.273	303.037	65.69
ENSDARG00000013317	pygmb	1	1.72	1.21333	1.76	10.8367	5.35667	2.54667	1.59	2.19667	6.81333	10.44	8.54	1.86667
ENSDARG00000013329	ttc5	2	16.7633	3.04667	11.2033	20.3333	12.92	3.85	1.72333	3.44	12.4067	16.8867	17.2567	3.17333
ENSDARG00000013333	ndufa10	1	0.323333	0.01	0.906667	13.1833	8.67	4.06333	0.563333	0.573333	8.34667	29.8367	37.3567	3.01333
ENSDARG00000013346	fam208ab	2	4.38	5.95667	4.98	8.21333	13.96	8.51	6.25667	7.08	7.15	9.63667	10.4033	13.0433
ENSDARG00000013351	cirbpb	1	3.90333	0.16	1.15333	13.04	9.43333	6.36	0.206667	0.29	4.81667	13.9233	11.06	4.51667
ENSDARG00000013360	sh3gl3a	2	0.0466667	0.0633333	0.23	3.07	1.74667	2.48	0.02	0	0.0366667	0.593333	0.913333	1.12
ENSDARG00000013371	isoc2	2	102.573	60.01	78.9433	185.3	103.57	38.48	22.2567	55.2367	139.857	170.467	176.05	28.61
ENSDARG00000013379	ppp6r3	2	0	0.166667	0.316667	4.24333	1.23667	0.26	0.573333	0.306667	3.87	7.21	7.18667	2.44667
ENSDARG00000013382	cwc15	2	3.58333	1.89333	17.0367	64.5	46	47.19	2.09	6.46333	65.5833	91.6467	85.5433	32.0033
ENSDARG00000013397	bnip2	2	3.16	1.7	10.78	14.8867	11.1967	3.10667	1.91667	2.90667	13.2833	16.3033	11.2733	4.83667
ENSDARG00000013415	lmna	1	49.4167	24.8333	110.72	142.81	193.537	95.03	39.0033	48.7333	129.323	160.71	160.7	112.22
ENSDARG00000013434	hira	2	14.3533	4.94667	9.60333	25.4967	31.2067	20.08	5.04	4.93	16.8333	27.2167	34.91	28.8967
ENSDARG00000013438	sycp3	0	2.46333	1.73667	5.00333	61.05	71.2633	48.0267	1.26667	3.10333	14.58	46.09	75.9267	42.82
ENSDARG00000013441	hey2	2	49.9667	4.61667	17.5067	46.4133	44.5367	13.0533	7.58	25.8	56.12	63.0767	61.0433	25.26
ENSDARG00000013443	atp6v1ba	2	46.4933	37.07	44.46	84.2733	86.7067	50.4667	43.2033	34.54	64.3367	87.2967	97.5667	85.5533
ENSDARG00000013453	tdrd9	2	197.743	91.6367	134.59	275.353	141.777	89.52	92.9633	140.883	187.76	242.197	133.377	114.503
ENSDARG00000013457	skiv2l2	0	14.3733	3.14	11.7367	27.21	35.9167	20.8233	2.73333	5.16	21.3333	30.5	32.8767	26.3133
ENSDARG00000013460	wfikkn2a	2	2.55667	0.233333	2.64667	25.8367	27	24.7267	0.36	1.20333	13.06	34.49	44.3367	26.68
ENSDARG00000013461	supt7l	0	23.3667	9.3	11.85	21.51	17.1367	4.44333	17.1533	12.8867	18.0833	28.7433	26.2067	4.27333
ENSDARG00000013472	nedd1	2	2.45	2.07667	5.11667	4.25667	3.7	1.39333	5.31	7.76	12.3733	10.0233	10.61	3.11
ENSDARG00000013475	cct4	1	4.00333	0.976667	13.3267	78.9467	51.56	36.0367	2.77667	7.85333	48.83	83.5733	61.38	29.49
ENSDARG00000013476	arhgef39	2	36.36	21.5567	25.6	34.6633	27.9167	5.04333	12.75	16.4233	21.94	27.4233	30.95	5.96333
ENSDARG00000013478	rrp15	1	0.72	0.583333	8.88333	25.1333	30.8033	11.6	2.82	9.68	36.2	34.5333	32.5567	18.2467
ENSDARG00000013492	zbtb34	0	8.99	7.51667	8.84667	17.21	11.72	5.60333	5.64667	6.59	11.5833	15.99	12.6633	9.76333
ENSDARG00000013500	abca2	1	0.566667	0.516667	2.3	3.34667	4.10667	0.476667	0.36	0.573333	2.92667	7.53667	9.7	4.21667
ENSDARG00000013505	ube2kb	2	2.50333	2.40333	2.72	3.92	2.34	0.183333	3.97333	2.51667	4.02333	7.32	8.11333	1.22667
ENSDARG00000013524	cyp2ae1	2	0.17	0.32	0.843333	1.17667	2.46333	0.956667	0.61	0.556667	0.986667	1.45667	2.05667	1
ENSDARG00000013528	mcm9	2	5.89	4.01	32.2933	70.7	100.537	76.6667	14.9067	19.77	68.48	69.3033	69.8533	95.72
ENSDARG00000013542	lpgat1	2	29.95	11.91	11.54	20.0067	22.5833	6.08	6.67333	4.41	7.13333	15.6967	22.7267	4.63
ENSDARG00000013561	pgm1	2	44.19	44.4567	55.38	78.8567	73.3867	46.6	60.81	96.3467	105.4	72.19	56.98	42.56
ENSDARG00000013575	rfx2	2	5.28	1.48667	9.92667	70.2033	46.89	41.86	3.15333	4.39	41.77	66.8067	59.2833	28.3567
ENSDARG00000013576	gadd45bb	1	19.02	24.5033	48.0833	135.947	64.92	29.7233	16.8733	19.5067	61.19	69.0333	71.9567	25.48
ENSDARG00000013582	csnk2a2b	0	26.3833	21.7533	60.55	139.7	70.2233	64.2333	18.9333	39.4533	110.03	135.623	103.253	68.7
ENSDARG00000013596	brd1a	2	157.34	74.2533	68.6267	174.88	57.53	50.18	22.2433	33.51	88.5133	152.573	106.3	28.9033
ENSDARG00000013598	tnfb	1	1.01333	0.456667	0.626667	2.34333	3.14667	0.626667	0.393333	0.653333	2.26333	4.52667	7.62667	1.66333
ENSDARG00000013607	sema3gb	2	40.3933	22.5933	24.5833	48.0033	28.0233	14.9467	16.6133	15.42	31.1433	42.6733	35.13	10.2633
ENSDARG00000013613	anxa13l	0	11.1833	3.43667	15.1167	58.4567	39.9	12.8367	5.74667	20.1733	51.72	56.5033	47.8133	7.94667
ENSDARG00000013615	pbx3b	0	0.523333	0.133333	1.02667	7.20333	4.84	1.82333	0.256667	0.523333	2.96333	7.25333	7.60667	1
ENSDARG00000013623	vdac2	0	25.82	31.9367	58.6367	62.3467	49.4033	30.38	30.02	39.2667	50.9533	41.0133	35.0633	36.8667
ENSDARG00000013628	cd164	2	11.47	1.88667	6.49667	25.43	22.9333	10.5867	1.84667	6.05333	17.75	35.8833	39.73	16.43
ENSDARG00000013653	adgrl4	2	57.9367	37.0167	35.01	52.7933	66.07	37.95	12.1767	15.7433	21.05	42.02	45.43	40.4967
ENSDARG00000013655	tpd52l2b	0	19.7533	27.3867	44.8833	98.8967	82.1233	31.86	8.00333	14.44	38.7567	58.71	47.8933	15.4
ENSDARG00000013659	brox	2	354.017	89.3433	80.6567	177.327	152.857	81.0367	30.0867	63.6233	151.977	238.403	283.02	161.013
ENSDARG00000013667	tbck	2	3.98667	3.85	6.69333	8.77667	10.9133	6.79	6.28	7.80333	11.1933	12.8267	12.6667	8.17667
ENSDARG00000013670	hyou1	2	19.3133	4.29333	5.50333	9.57333	5.74667	3.57	9.08667	3.62	2.02333	1.16667	1.15333	1.71
ENSDARG00000013681	si:dkey-42i9.6	2	0.986667	1.07	2.93	5.65667	4.54	1.59333	1.09333	1.28	4.35667	5.57333	5.57667	1.77
ENSDARG00000013694	tmem110	0	1.21	0.786667	4.54	7.00667	4.72	2.57	2.26333	1.76333	8.30333	11.7033	7.37	2.14
ENSDARG00000013704	cers2a	0	17.7967	13.37	20.58	29.1533	26.8267	25.4333	13.0933	12.9567	22.6633	25.3133	23.83	25.5667
ENSDARG00000013705	ccm2	2	18.52	5.15	12.5033	18.9	14.33	8.74667	7.11333	8.08667	16.5167	18	16.8533	10.16
ENSDARG00000013708	usp9	2	170.4	38.27	40.38	66.2267	31.7633	20.5067	74.7	54.0233	74.54	93.8867	72.5767	40.8967
ENSDARG00000013711	PLIN3	1	2.71333	1.30333	3.74333	30.1567	11.5633	3.33667	3.93667	4.87333	21.5567	28.4833	22.53	3.54333
ENSDARG00000013719	gtse1	1	5.63667	1.41	4.48667	41.8533	70.1833	34.4933	2.23333	2.32667	12.91	51.0267	89.72	30.6567
ENSDARG00000013726	ap4b1	2	2.59	0.896667	3.55	20.6633	11.6067	3.50333	2.47	1.93667	10.0133	26.3333	39.7167	4.38333
ENSDARG00000013729	srsf6a	0	0.296667	0.476667	2.37	5.51333	9.67667	5.96667	1.01333	0.776667	2.93667	12.8067	29.0667	6.00667
ENSDARG00000013732	vta1	2	3.24667	1.39	4.25	7.78	3.41	1.53	1.91667	3.14667	9.14667	11.0633	10.01	1.09333
ENSDARG00000013734	polr3glb	1	6.36667	10.69	19.0967	31.72	16.04	6.96	11.84	13.16	29.4467	34.4567	27.33	5.86
ENSDARG00000013741	lancl1	2	207.64	17.4567	124.17	355.053	345.163	118.643	25.7033	29.5567	187.333	392.7	397.66	220.58
ENSDARG00000013763	rrbp1a	2	25.6733	17.61	55.0867	107.15	108.093	39.01	47.6233	53.5367	112.513	139.717	144.377	70.3567
ENSDARG00000013771	ctss2.2	0	2.33333	1.95667	5.29	9.58333	8.17	1.38333	1.70667	3.28667	11.74	17.4167	12.3233	3.04333
ENSDARG00000013776	thop1	2	2.17667	0.876667	0.936667	3.35	3.10667	1.90667	4.07	1.65	0.95	3.61	6.80333	2.53667
ENSDARG00000013777	ppp1r13l	0	88.5867	18.8967	15.1433	43.14	31.9533	7.11	16.4433	14.3133	25.2467	38.9967	39.4333	14.11
ENSDARG00000013784	zgc:77158	0	134.823	87.16	145.283	185.4	194.93	67.4967	268.923	361.193	323.467	244.467	238.287	141.447
ENSDARG00000013794	klf11b	1	10.0967	5.79333	35.0433	43.0933	23.9867	16.7367	10.2167	17.12	67.81	64.62	52.6967	18.34
ENSDARG00000013795	hps4	2	3.49667	3.13333	6.45	19.9767	10.83	4.40667	2.75333	2.93	10.66	16.0833	13.78	3.52333
ENSDARG00000013800	snrpd3	0	76.4267	17.43	37.9233	59.5567	36.6233	20.4933	31.04	40.1	60.5467	59.83	54.3567	18.11
ENSDARG00000013802	pcid2	2	2.36667	0.913333	2.46333	3.34	1.31667	0.87	1.41	1.07333	2.75667	5.39333	3.04667	2.15
ENSDARG00000013804	capns1b	1	5.69	1.43	3.81333	6.82667	4.38	2.81	0.946667	1.8	8.95	15.1333	13.3167	0.956667
ENSDARG00000013822	anapc16	0	25.2767	18.8967	39.5	92.5633	54.3133	34.43	10.58	20.19	57.03	79.7033	80.8367	18.39
ENSDARG00000013828	snx13	2	41.2333	4.17667	10.71	35.09	20.9433	25.2867	6.46667	7.92	21.4167	36.94	40.0933	26.11
ENSDARG00000013830	osbpl2b	0	2.82	1.09667	7.92	47.4867	41.6033	37.3667	1.54333	1.90333	20.8367	36.35	34.4267	33.64
ENSDARG00000013837	spo11	0	0.166667	0.573333	1.11	1.52333	1.38333	0.596667	0.306667	0.59	0.77	0.983333	1.35667	1.03333
ENSDARG00000013839	aldh3b1	1	88.2867	89.16	93.8767	114.173	104.173	97.9867	75.5933	53.91	41.1833	55.18	88.2033	55.3767
ENSDARG00000013841	abl2	0	9.27333	16.41	46.0833	39.9867	28.2933	13.5333	20.3033	35.7967	44.7267	33.9067	34.95	20.22
ENSDARG00000013842	tbc1d19	2	12.3467	6.74	26.0233	43.6667	8.64	2.87333	7.37	17.84	49.41	47.7567	36.9033	3.60667
ENSDARG00000013843	sept5a	0	11.7333	7.63333	12.6967	36.7533	35.5667	23.6433	12.9067	10.8467	16.7933	25.28	28.1733	18.5433
ENSDARG00000013845	ttc14	1	0.3	0.15	1.46	8.36667	5.09	1.52	0.39	0.853333	11.47	18.87	17.4333	1.01
ENSDARG00000013853	lmo4a	1	3.29667	2.61	3.38333	10.8933	6.56333	4.03333	8.03667	7.90667	10.84	15.35	11.3767	6.32333
ENSDARG00000013860	ptpmt1	2	1.60333	0.636667	1.69667	6.15	4.03667	1.98	1.67667	1.38667	3.94	5.90667	5.55667	1.55
ENSDARG00000013861	armc1	0	66.5133	82.5967	125.187	154.827	84.06	28.3833	30.67	44.88	53.38	50.7233	51.4333	16.84
ENSDARG00000013863	fam133b	2	6.51667	0.236667	1.29333	13.71	13.35	2.57333	0.953333	0.89	9.38333	31.3333	39.7667	3.65
ENSDARG00000013880	spata20	1	73.0833	36.33	50.4867	112.377	50.7333	36.1033	61.7433	26.9267	36.31	68.6233	73.67	28.0467
ENSDARG00000013881	pi4k2b	2	18.77	10.1	42.6733	289.09	274.7	164.413	9.63667	15.6933	135.83	304.98	313.403	167.88
ENSDARG00000013892	sorl1	2	108.753	24.53	69.1267	92.4333	73.3867	26.0667	39.6233	50.1967	96.1867	108.563	105.843	31.6633
ENSDARG00000013926	slc16a9a	1	0.216667	0.13	1.40333	12.0567	7.37	3.02333	0.42	0.46	4.07333	11.6	8.87667	2.49333
ENSDARG00000013928	plekhb2	2	0.353333	0.29	1.68667	2.00333	1.82	0.876667	0.23	0.23	0.833333	1.46333	1.23	1.01667
ENSDARG00000013931	eif3m	1	24.4333	46.5233	97.19	116.977	73.0867	84.9167	76.32	97.77	132.333	103.793	76.4867	104.82
ENSDARG00000013933	XRCC2	2	31.0967	27.0533	26.8133	39.1833	36.8	24.5933	32.57	41.7867	35.1067	55.4467	88.5	20.6767
ENSDARG00000013938	psmb3	2	2.67	1.25	3.01667	16.7667	16.5733	19.8267	1.49667	1.85	7.64	18.21	15.2033	14.78
ENSDARG00000013946	ivns1abpb	1	84.3433	5.4	24.65	89.6767	76.87	17.1567	7.56667	11.82	48.26	65.7133	66.3233	15.17
ENSDARG00000013950	pdf	1	11.54	3.02667	28.8833	28.4567	26.6833	12.49	1.69	2.97667	12.15	20	21.3767	5.63333
ENSDARG00000013961	slc31a1	1	5.6	8.56	25.5733	24.04	25.94	10.18	10.4133	11.8333	19.0567	16.1833	14.0467	14.9767
ENSDARG00000013965	cul2	2	0.206667	0.12	0.203333	4.26333	4.04	3	0.176667	0.146667	1.34667	4.04333	4.74	2.42333
ENSDARG00000013966	psma6b	1	1.25	0.476667	2.42	45.4567	40.11	26.47	0.43	1.45	17.1567	59.96	69.7833	26.2833
ENSDARG00000013968	psap	0	151.223	27.73	24.0033	62.12	85.7167	23.92	13.3433	12.2667	35.0767	73.4733	73.2367	46.2367
ENSDARG00000013973	pex3	2	40.7533	15.7533	22.0733	27.8133	25.2167	8.74	13.3933	11.23	25.4767	36.1767	39.86	9.33333
ENSDARG00000013976	anxa13	0	4.09667	1.18	4.65667	5.51333	5.28	2.17667	1.65333	2.18	5.72667	7.45	11.1033	2.77
ENSDARG00000013979	ndfip1	2	318.567	396.253	477.223	440.913	792.663	461.89	302.017	589.777	465.947	576.597	656.913	869.857
ENSDARG00000013990	ube2q2	2	3.89333	1.83333	14.7067	17.0167	12.1233	19.23	18.21	8.71333	24.0767	26.3733	24.67	12.46
ENSDARG00000013997	ern1	2	2.82333	1.23	2.44667	2.42333	1.92	1.32	1.92667	2.09333	3.65667	2.65333	2.66333	1.24
ENSDARG00000014003	stard8	2	1.18333	0.356667	1.99333	10.2633	12.1567	5.16333	1.35	2.22667	20.45	28.6633	34.2467	3.97333
ENSDARG00000014004	eif2b4	1	0.75	0.766667	2.09	3.72333	3.31333	2.17333	0.81	0.973333	1.96333	2.53	3.07667	1.44667
ENSDARG00000014005	lrrc45	0	12.5967	4.89667	9.37667	12.7733	12.16	4.26	4.45333	4.71	8.38333	7.97667	9.07667	6.2
ENSDARG00000014008	cwc22	2	42.2833	5.93333	18.3767	32.6967	34.0533	14.45	4.58	4.54667	21.6933	37.73	39.03	12.7333
ENSDARG00000014013	lbr	2	26.3167	3.98333	5.84667	8.47333	9.10333	9.46	4.86667	4.46	10.2633	11.15	13.8433	7.12333
ENSDARG00000014015	zgc:77086	2	0	0.193333	0.643333	3.56333	2.19	0.5	0.04	0.1	1.32333	3.35333	3.31667	0.536667
ENSDARG00000014017	rrm1	0	0.763333	0.183333	1.81667	10.3667	12.0667	3.17667	0.256667	0.503333	3.05333	6.20667	7.54667	3.31333
ENSDARG00000014018	lhx1a	1	11.7267	4.97333	6.74	11.57	9.40333	4.50667	5.06	4.77333	11.68	21.2533	21.9767	5.66
ENSDARG00000014039	si:dkeyp-93d12.1	2	7.4	0.45	1.93667	16.34	11.3433	4.04667	0.663333	1.30667	3.83	10.41	13.13	4.33
ENSDARG00000014041	smarcad1a	0	2.82	2.09	3.34333	4.63667	4.05667	1.38667	1.71333	5.53	7.85333	5.46	5.39667	3.91333
ENSDARG00000014047	cldn7b	0	13.6033	9.69667	14.52	18.6733	18.53	10.0267	12.7833	16.56	24.02	29.0933	31.5033	16.4567
ENSDARG00000014059	cldn5b	0	7.26	5.55333	37.31	49.77	37.9367	28.74	19.12	28.3667	79.2233	61.2567	53.69	25.5733
ENSDARG00000014068	pgam1b	0	0.67	0.08	1.29667	3.86667	5.50333	0.41	0.946667	2.02333	8.49667	8.67	15.0367	0.316667
ENSDARG00000014081	fam184a	2	1.28	0.1	0.36	1.53667	1.5	0.22	0	0.0733333	0.62	1.96667	1.74	7.11667
ENSDARG00000014083	wdr82	2	6.65	11.7833	30.7633	28.3833	30.08	14.3967	16.0133	24.31	35.3767	32.0167	24.0933	16.41
ENSDARG00000014085	atp6v1e1a	0	20.3233	41.61	35.7433	61.64	54.73	14.79	89.08	58.07	40.1167	64.9867	77.31	25.4767
ENSDARG00000014091	osr1	1	6.63	2.93	7.10333	18.0933	23.5433	12.64	3.86333	4.69667	10.82	15.1467	17.49	15.3333
ENSDARG00000014101	pyroxd2	2	107.25	37.6	54.5833	59.0067	44.43	24.56	79.9933	61.97	64.27	54.2633	38.4267	32.4267
ENSDARG00000014106	cfl2	2	33.8567	5.24	17.3267	35.41	26.4033	11.6933	5.85	6.5	27.3533	48.12	52.31	25.5867
ENSDARG00000014113	wasla	2	0.49	1.92	3.96333	5.09	2.05333	1.17	3.48333	1.19667	1.34333	1.44333	1.59333	0.296667
ENSDARG00000014137	picalmb	1	17.34	20.86	34.33	37.43	34.0667	12.9633	23.0567	28.18	47.7867	43.3267	42.1833	28.84
ENSDARG00000014138	acot8	2	1.24667	0.36	4.26333	22.6133	13.2633	4.41667	0.433333	2.30667	12.0533	22.6067	20.8333	4.90667
ENSDARG00000014139	srp72	2	0.63	0.133333	0.693333	9.15	10.9333	1.79	0.163333	0.113333	1.83333	6.86333	10.17	0.86
ENSDARG00000014148	med22	2	0.28	0.0666667	1.23667	4.34667	2.76667	1.32	0.786667	3.91667	4.65	6.59333	6.35	2.01333
ENSDARG00000014159	mtdha	2	9.22333	4.42	31.9367	241.977	202.017	88.6033	19.14	41.7733	118.203	191.14	202.917	70.6833
ENSDARG00000014161	ercc4	0	19.9733	11.1667	17.52	48.7567	50.59	19.61	6.35333	9.91333	23.2367	41.5333	32.3933	23.85
ENSDARG00000014165	ssr3	0	70.2467	23.5833	21.3467	23.8367	32.7633	15.4267	118.473	117.057	94.7167	96.8167	86.7433	94.89
ENSDARG00000014171	bloc1s1	2	0.306667	0.24	0.58	1.87667	1.54667	0.176667	0.113333	0.176667	0.733333	1.39	1.50667	0.76
ENSDARG00000014179	pfkma	2	21.61	16.46	41.9833	109.483	141.073	84.5833	19.2367	27.7067	79.8667	107.1	113.613	127.58
ENSDARG00000014208	zgc:55413	0	4.81	5.46	5.86333	8.26667	10.78	4.18	7.27667	10.1333	10.6933	8.18333	8.99	4.98333
ENSDARG00000014209	ODF3L2 (1 of many)	1	1.26667	0.11	1.03667	2.85667	3.88333	0.53	0.27	0.0566667	0.66	0.703333	0.693333	0.56
ENSDARG00000014218	mecp2	2	53.64	36.8133	50.6667	75.92	23.71	10.11	13.42	14.4	55.51	58.6733	39.5967	8.15
ENSDARG00000014222	zgc:86598	0	9.5	9.40333	9.30667	11.0733	9.96667	6.52667	9.7	8.79	7.88333	15.4933	22.4067	9.22
ENSDARG00000014230	dlst	1	2.62	1.93667	4.6	27.9333	25.29	4.80333	1.67	2.82667	20.22	34.08	29.9133	7.47333
ENSDARG00000014244	rbmx	1	2.38667	1.97667	5.80667	9.59	3.43	1.99667	2.15	3.57	15.5333	12.8267	7.41667	3.09
ENSDARG00000014274	rfc2	1	20.1733	5.02	9.15667	27.7	32.48	11.8633	12.6733	29.4567	39.6833	46.6133	65.0533	29.13
ENSDARG00000014292	med15	2	1.72333	1.18667	2.76	15.6767	20	6.01	1.26667	0.733333	5.7	19.6033	28.1667	5.05
ENSDARG00000014303	vac14	2	3.22	1.71	3.80333	2.79333	2.97333	2.29333	5.11667	2.78	2.67333	3.32667	4.19333	1.03667
ENSDARG00000014311	pgghg	2	1.54333	1.96	11.68	48.3133	23.1	1.18	1.62333	2.77	8.25333	17.0367	19.97	2.77
ENSDARG00000014313	atp5j	1	5.02	3.01667	8.50333	56.65	54.2933	23.1467	5.40333	7.03333	30.6433	58.5667	65.0833	34.44
ENSDARG00000014324	sh2d5	0	3.22333	0.86	5.13333	8.79	9.76667	8.64333	1.69667	2.56667	9.22667	9.69667	9.79	8.04667
ENSDARG00000014329	npm1a	1	12.8867	16.2467	75.29	148.587	170.037	156.89	21.27	42.6367	108.72	108.74	110.093	172.55
ENSDARG00000014333	ormdl1	0	0.13	0.15	0.366667	2.02	1.84667	0.72	0.126667	0.403333	0.71	1.16	1.23667	0.29
ENSDARG00000014340	rab11al	2	0.606667	0.23	1.39667	2.83667	2.17333	0.833333	0.216667	0.496667	0.89	0.86	0.826667	0.65
ENSDARG00000014348	stk17b	0	14.9367	5.44	31.0167	144.453	57.9	33.04	15.6033	30.9567	146.26	201.183	122.757	69.79
ENSDARG00000014361	tmbim4	0	0.383333	2.01	6.60333	12.2867	4.29333	4.96	5.34	8.95	16	18.02	13.4667	19.64
ENSDARG00000014366	luc7l3	0	4.16	2.06333	8.27	10.3733	8.15	3.47	2.78333	4.17667	10.6133	12.49	11.87	5.11667
ENSDARG00000014373	vasa	2	23.0967	6.86	9.84333	34.43	35.74	25.4633	9.21667	11.4133	20.9967	50.1233	60.6867	31.7933
ENSDARG00000014378	slc12a4	2	0.95	0.06	0.59	1.54333	1.09333	0.956667	0.11	0.04	1.25	2.96	2.81667	1.31667
ENSDARG00000014386	galnt6	2	0.836667	0.446667	2.14333	13.6567	13.2833	6.26	0.91	1.25667	14.5133	33.5967	50.1233	9.98667
ENSDARG00000014428	ppp2r5d	2	3.43	4.11667	9.87667	13.56	8.89	3.09667	9.45667	10.7033	17.1767	16.7233	16.8433	6.57
ENSDARG00000014430	rabgef1	2	0.436667	0.25	3.56667	10.2633	7.12	4.59333	0.2	0.506667	6.82667	8.2	7.77333	5.51333
ENSDARG00000014439	dgkza	2	1.20333	0.63	1.71333	9.06333	11.1467	9.63	1.00333	1.6	8.28667	12.02	11.2933	39.57
ENSDARG00000014463	usf1l	0	122.053	24.87	44.8333	156.357	72.34	32.6767	15.5433	34.4967	69.6133	124.887	132.843	19.3933
ENSDARG00000014474	yipf1	2	0.553333	0.493333	1.21	1.79667	1.73	0.713333	0.746667	0.816667	1.83	1.65333	2.02667	0.48
ENSDARG00000014480	nr6a1b	2	48.9333	33.29	47.4133	127.867	89.7733	74.1033	47.1033	49.0133	73.55	101.023	62.3267	36.33
ENSDARG00000014498	ythdf2	1	42.1533	3.91	11.53	13.0367	13.0733	2.85333	3.46333	5.31667	15.1833	16.43	15.37	3.08333
ENSDARG00000014499	nutf2l	1	6.60667	0.253333	0.826667	8.15333	6.87333	1.80333	0.406667	0.473333	2.48667	5.00333	8.79333	1.24333
ENSDARG00000014506	tmem126a	0	0.05	0.873333	1.75	2.59333	1.62667	0.943333	4.58	2.39667	3.57	2.70333	2.20667	6.03
ENSDARG00000014517	usp5	2	0.84	0.666667	3.19	18.05	18.8333	8.42667	0.93	1.19667	7.76667	18.3933	26.1833	13.8
ENSDARG00000014531	atg4a	2	8.22333	10.2867	9.94667	22.1233	21.1233	16.1933	7.60667	24.5633	18.41	25.5167	40.84	19.2533
ENSDARG00000014532	aida	0	0.953333	0.39	1.63667	19.27	19.85	18.73	0.326667	0.54	6.25	18.63	20.6333	23.6933
ENSDARG00000014536	pfdn1	0	19.0267	2.51333	8.81667	76.3933	34.8467	12.67	1.81	3.74667	34.08	66.72	55.33	11.3167
ENSDARG00000014545	golim4b	1	3.46333	4.90667	19.51	24.2233	16.6133	6.02333	7.91	8.47	18.5033	20.1533	18.8733	8.72667
ENSDARG00000014550	rfx3	0	2.97	1.74333	3.59	4.06333	3.51333	0.576667	3.15	0.963333	2.67333	3.57667	3.47333	0.483333
ENSDARG00000014554	ppp1r3cb	1	3.79333	1.07667	3.32667	3.93667	4.01	0.733333	2.21	2.19333	4.03667	7.42	7.23667	1.79667
ENSDARG00000014556	serpinb1l3	1	1.14667	0.523333	2.60333	4.9	4.01333	0.703333	1.21333	1.69	4.04	5.91	5.26	1.61667
ENSDARG00000014565	eif4e1b	2	4.26667	0.486667	0.82	20.9633	12.8633	5.85667	1.88667	0.59	5.14	19.7333	26.63	3.44333
ENSDARG00000014569	hnrnpr	0	0.296667	0.156667	0.983333	6.85	4.34667	4	0.183333	1.03667	6.56333	10.8467	9.19667	3.71
ENSDARG00000014571	ctnnb1	1	37.67	24.84	35.9033	59.8267	28.92	30.2233	15.66	16.6633	28.2133	37.8	28.36	16.38
ENSDARG00000014577	rhpn2	0	0.33	0.31	1.62667	5.62333	4.49333	1.79333	0.566667	0.786667	4.42667	7.70667	10.9733	1.58667
ENSDARG00000014582	exoc3	2	0.576667	0.71	1.39	10.72	10.5867	2.69333	0.966667	0.77	9.94667	20.5767	18.6633	2.65333
ENSDARG00000014587	slc38a5b	1	0.123333	0.0533333	1.06667	6.77	6.67667	6.38333	0.43	0.52	3.54333	8.48	9.62667	5.86333
ENSDARG00000014591	ilf2	0	27.16	12.5133	24.59	33.06	32.8433	16.1533	13.1367	14.86	34.6367	37.5533	31.1967	18.0167
ENSDARG00000014592	dennd1a	0	1.99667	0.416667	1.06667	5.99333	1.44667	0.266667	0.87	1.48333	9.86667	14.7133	13.3333	1.86667
ENSDARG00000014599	slc5a6b	2	3.17667	1.99	1.86667	5.10333	3.16	3.16667	1.42333	0.56	3.65	6.49667	8.21667	6.45
ENSDARG00000014634	mbtps1	1	14.2233	8.24333	25.8067	107.137	44.0733	20.7333	13.0233	21.2233	67.8167	113.507	95.8667	17.74
ENSDARG00000014646	aoc2	1	2.58667	0.686667	5.39333	25.5533	127.867	28.5567	0.203333	0.523333	6.47333	11.13	19.5733	20.7133
ENSDARG00000014657	zgc:171731	2	10.1533	2.33	5.25	21.91	26.22	10.0767	5.01667	3.45667	15.8833	26.82	35.0567	10.47
ENSDARG00000014673	fzd9b	1	0.726667	0.706667	9.90667	29.67	6.32667	4.66	0.62	1.95667	22.34	37.7	27.28	3.38
ENSDARG00000014674	acsl3b	0	159.61	71.82	83.8733	116.64	130.387	61.91	46.6833	29.46	60.95	92.9833	97.8833	84.7333
ENSDARG00000014676	bckdhb	0	10.4367	4.42333	13.5633	36.4633	21.6133	15.23	2.02667	3.40667	19.4633	29.1733	24.6267	9.31667
ENSDARG00000014680	znf710a	0	3.46333	1.07	9.54	31.3167	31.0667	18.1667	1.28667	3.76	33.21	51.4033	51.7467	21.7567
ENSDARG00000014685	esco2	2	71.2367	64.3133	144.757	116.05	116.87	27.5067	20.4533	86.3733	152.95	119.72	108.023	72.96
ENSDARG00000014690	rps4x	1	0.576667	0.103333	1.53	10.1833	10.8067	3.45667	0.256667	0.86	10.2733	12.8267	10.2133	3.85
ENSDARG00000014692	znf622	2	3.18	0.216667	0.99	2.35	3.17667	0.846667	0.73	0.856667	2.35667	4.39	6.87	2.55667
ENSDARG00000014704	pgm2l1	2	0.243333	1.16	1.56667	2.74667	1.69667	0.52	1.35333	1.36333	3.43	2.97	2.97	0.39
ENSDARG00000014727	acox1	1	31.9567	22.9867	41.2	75.9733	72.26	40.4433	19.0033	47.74	57.99	52.8533	64.65	23.04
ENSDARG00000014731	cacybp	2	15.9433	5.80667	13.94	34.1467	21.1533	4.82	5.69	7.12333	24.9433	36.1767	30.0733	3.34333
ENSDARG00000014761	mfsd6l	2	0.633333	1.51667	1.53667	2.58	1.72	0.126667	0.73	0.513333	0.996667	1.67333	1.26667	0.533333
ENSDARG00000014763	arf2a	1	5.2	9.23667	11.2233	13.2767	11.4367	4.85	17.1967	15.8233	21.8	23.4633	21.8833	4.74333
ENSDARG00000014770	usp4	2	20.5567	12.7433	47.7567	105.7	86.4867	23.49	24.92	43.9	82.1767	91.9733	90.9233	22.62
ENSDARG00000014775	zgc:113220	2	21.3967	5.27	5.31	16.8267	11.02	8.80333	4.19333	6.60667	14.6033	33.22	33.16	6.36667
ENSDARG00000014790	g3bp2	2	172.703	40.1767	67.83	101.607	126.48	83.6433	26.99	42.56	92.68	133.027	144.56	155.697
ENSDARG00000014793	ehd1b	2	0.506667	0.543333	1.12	2.84333	2.03667	1.08	0.39	0.53	0.786667	1.06333	1.05	1.00667
ENSDARG00000014794	uqcrc2a	1	41.6733	44.9867	50.13	64.08	70.6167	26.9067	30.5367	39.84	58.02	60.3533	57.1333	45.9733
ENSDARG00000014806	hacd2	2	0.143333	0.08	0.513333	2.31667	1.04667	0.05	0.0833333	0.176667	0.93	1.64667	1.83667	0.306667
ENSDARG00000014817	ranbp1	1	7.6	0.863333	5.41667	31.7533	33.09	18.9933	0.88	1.80333	14.4167	28.28	29.9733	25.3467
ENSDARG00000014825	si:dkeyp-69b9.6	1	1.75667	0.69	2.93667	3.82	3.08	1.47	0.79	0.956667	1.68	1.3	1.15	0.6
ENSDARG00000014866	hprt1l	0	57.1867	30.85	60.7833	66.5267	52.8	26.7533	37	81.0367	100.467	81.6433	67.7333	34.0867
ENSDARG00000014867	rpl8	1	0.97	0.736667	2.07667	19.1633	32.5533	20.5433	1.25333	1.74333	9.06667	29.4233	39.3333	25.49
ENSDARG00000014875	abi2b	0	4.04667	1.80667	3.14333	5.24333	2.16333	1.84	1.45	2.80667	3.77333	3.71333	4.14667	0.883333
ENSDARG00000014898	ncbp2	0	4.57333	3.66	12.5167	11.7633	10.38	4.18333	10.92	9.56	27.5633	26.3633	25.64	7.53
ENSDARG00000014914	lamp2	0	18.7467	20.2333	37.64	35.0233	38.4867	23.5833	27.5367	47.61	52.22	40.52	41.6633	52.3467
ENSDARG00000014915	ndufab1b	1	0.703333	0.726667	2.43667	8.41667	7.05	6.03333	1.17	1.95333	5.44	6.54333	7.23	3.81
ENSDARG00000014941	tprkb	1	11.42	1.82	8.13333	26.5733	12.7067	3.54333	3.66	3.21333	10.3767	13.5567	11.8333	0.873333
ENSDARG00000014943	kif23	0	23.9933	13.4833	13.0267	22.2967	8.02333	6.07667	1.58333	1.69333	8.50667	19.3133	16.0067	5.47667
ENSDARG00000014945	znf598	2	0.123333	0.736667	1.40333	2.44667	1.36667	0.783333	0.853333	1.02667	2.54333	2.49333	2.21333	0.613333
ENSDARG00000014954	snx33	2	0.123333	0.1	0.0866667	1.26333	1.58667	0.0366667	0.08	0	0.03	0.443333	1.94333	0.243333
ENSDARG00000014956	diablob	0	0.316667	0.226667	0.966667	2.39	1.24	0.546667	0.8	0.676667	2.84667	3.83333	3.25667	0.473333
ENSDARG00000014962	ppp3cca	0	4.9	2.64	10.6567	46.4767	55.3367	12.23	6.74333	13.0033	70.3533	141.493	180.883	11.3733
ENSDARG00000014963	triap1	1	0.23	0.27	1.28	1.6	0.88	0.42	0.576667	0.883333	1.61667	2.32	1.74333	0.41
ENSDARG00000014966	ccdc82	2	6.80333	6.69	47.3733	79.6967	72.3533	47.8167	34.1867	47.7	98.1967	75.76	60.6733	92.0367
ENSDARG00000014969	ankhb	0	8.31667	2.19667	7.61333	62.0467	54.9	58.4833	1.68333	6.04	14.78	43.8967	42.4433	57.37
ENSDARG00000014976	lims2	1	4.06667	1.27667	4.72667	43.0933	44.18	18.9933	2.08	4.00333	38.6267	80.75	94.2733	31.2567
ENSDARG00000014986	acvr1l	2	0.293333	0.416667	0.826667	3.5	1.16667	1.43667	0.54	1.19	3.28	4.53	3.30333	5.28
ENSDARG00000014994	tbp	2	99.6867	45.13	128.713	142.397	66.0833	37.56	58.1133	105.14	146.59	123.193	102.373	23.63
ENSDARG00000014995	jagn1b	2	1.88	2.08333	5.07667	8.4	5.66667	3.00333	6.51667	9.65	15.2	14.09	12.5	2.42
ENSDARG00000015003	arhgap4b	0	0.44	0.406667	0.62	1.24	1.3	0.306667	1.39333	0.76	1.90333	2.52667	2.67667	0.953333
ENSDARG00000015006	dnm1l	2	7.08667	6.98333	24.0667	36.8333	33.3767	13.3233	5.26333	12.65	36.6033	37.7467	38.4933	12.5033
ENSDARG00000015015	tspan18b	1	1.84667	1.03667	2.73667	4.49	3.60333	1.07333	1.25	0.84	4.36333	4.21667	3.83667	1.98
ENSDARG00000015016	kif26ab	1	5.25667	5.69	19.2	24.99	6.20333	1.08333	13.9733	20.3033	38.5767	32.1633	15.5633	1.33667
ENSDARG00000015050	calm3a	0	4.4	1.55	3.33667	6.06	3.09333	2.76	2.11333	2.55333	8.44333	6.12	8.58667	6.58667
ENSDARG00000015057	ube2d4	2	54.4767	34.97	50.31	101.273	105.68	31.36	32.23	54.1833	96.0233	141.77	121.423	129.653
ENSDARG00000015059	daam1a	2	0.99	0.56	2.62333	8.19	7.37667	0.946667	0.416667	1.52	10.2533	13.1067	11.1767	6.77333
ENSDARG00000015070	pola2	2	48.4533	13.6767	50.4467	131.953	107.533	32.99	13.9367	29.4267	98.9333	163.817	154.9	55.88
ENSDARG00000015088	dnajb11	2	45.17	2.77667	15.2567	69.7733	39.1867	24.09	3.32	4.45	39.0533	84.1333	84.9	26.1133
ENSDARG00000015110	slc18a2	2	54.07	29.7533	50.3433	142.603	136.61	46.8533	37.9533	50.2733	77.8333	102.31	114.463	49.6767
ENSDARG00000015111	ddx39ab	0	5.82667	1.37	2.40667	14.6033	10.1067	4.34333	2.52667	2.84	7.06	17.59	12.9833	8.43667
ENSDARG00000015123	dnase1l4.1	1	0.443333	0.433333	0.52	2.98667	2.79667	0.38	0.24	0.2	2.55667	5.68333	6.95	1.12333
ENSDARG00000015126	gorasp2	1	13.6767	31.1733	50.93	76.82	93.5267	25.5333	18.0433	40.6233	66.8733	91.7633	78.6433	42.49
ENSDARG00000015128	rpl27	1	9.49	10.4	19.61	19.71	14.32	14.6867	25.7333	25.8033	24.52	14.6333	20.89	9.61333
ENSDARG00000015149	wasa	2	24.03	5.27667	44.15	167.213	106.78	83.93	4.44333	19.5533	96.15	149.64	107.387	74.0233
ENSDARG00000015153	wdr91	2	2.37333	1.37667	2.12	5.55667	5.40667	2.96	1.46	1.27667	4.57	6.71	6.59	4.75
ENSDARG00000015158	slc50a1	0	0.31	0.43	4.49333	39.0367	23.47	17.34	0.893333	2.06	22.8467	38.54	32.64	10.3467
ENSDARG00000015161	zgc:92664	2	5.78	1.75	8.89333	10.3467	8.83	4.75667	5.41	6.29	12.3233	9.67667	9.23667	2.61333
ENSDARG00000015164	mknk2b	2	3.82667	2.78667	6.22333	18.0167	15.7667	18.4733	2.42	3.76333	15.0833	25.0233	22.3333	19.39
ENSDARG00000015176	ror1	0	1.83667	3.05667	3.09667	6.03333	3.89	1.52	2.81333	2.24333	3.02667	5.51	6.41667	2.06
ENSDARG00000015199	cblb	2	3.46667	0.79	2.49333	12.0033	8.66	8.63333	0.813333	1.50333	6.06667	10.9267	7.5	9.77
ENSDARG00000015201	pcmt	2	0.523333	0.09	0.666667	4.93667	6.88	0.583333	0.226667	0.156667	6.06333	8.73	10.6067	2.72
ENSDARG00000015206	hnrnpua	2	0.573333	0.513333	1.86333	7.29333	7.91667	5.9	1.52	1.18667	3.99667	6.44	7.41667	4.17667
ENSDARG00000015208	rbb4l	1	2.93667	0.803333	3.00333	16.44	23.5033	12.7467	0.81	2.26333	11.06	22.3167	31.4433	13.2267
ENSDARG00000015221	nsrp1	2	0.863333	0.49	4.27333	8.60667	8.01	0.85	2.43333	4.34	17.4733	15.84	11.5167	2.92333
ENSDARG00000015222	cbll1	0	116.273	78.3467	138.063	195.14	177.74	82.22	44.44	124.477	207.583	188.413	189.017	172.583
ENSDARG00000015224	cd2ap	1	8.19	4.21333	9.70667	14.0533	10.8133	6.83667	6.09333	5.26	11.5733	15.2467	10.3	8.47
ENSDARG00000015228	ero1a	2	5.73333	0.813333	7.3	124.85	55.73	44.7533	2.01333	4.57333	31.07	91.9867	78.1067	20.0067
ENSDARG00000015236	pycr3	0	4.3	0.65	2.69667	7.25333	8.35	2.78333	1.15667	1.02667	4.00333	8.13667	8.57667	9.11333
ENSDARG00000015239	prpf19	0	4.11333	3.58	5.1	11.7633	8.22667	6.32333	2.73	2.38333	4.76	10.6667	7.14	4.74667
ENSDARG00000015252	st3gal3b	2	7.71667	7.56333	21.8433	83.8033	125.02	67.2567	14.2333	16.4133	52.7467	127.737	151.877	105.427
ENSDARG00000015254	fzr1a	2	18.5433	7.82	10.6167	15.46	13.6633	4.95333	6.20667	8.00333	10.8	10.8833	12.54	11.4767
ENSDARG00000015290	sacm1la	0	2.75667	0.43	1.42667	30.82	29.79	3.69	0.476667	0.703333	13.3	52.1967	72.9033	8.5
ENSDARG00000015292	ube2g1a	2	0.486667	0.33	1.03	1.66333	2.17667	0.0466667	1.29333	1.47667	3.23667	3.16333	3.33	0.536667
ENSDARG00000015293	fam110a	0	73.7767	31.5867	40.2033	91.59	87.34	25.07	29.8733	55.49	53.6867	81.46	97.4067	41.0467
ENSDARG00000015310	pitpnbl	2	0.166667	0.11	0.73	5.28333	3.74	1.87667	0.283333	0.463333	8.72667	16.4233	16.6433	2.29333
ENSDARG00000015314	zc4h2	1	4.15667	0.323333	4.22333	14.9967	10.5867	1.5	1.01	1.51	10.9533	19.53	17.65	3.75
ENSDARG00000015315	psmc5	1	4.70333	2.92333	5.21	31.8767	25.0233	6.7	3.74333	2.21667	9.67333	19.3367	19.4767	3.72333
ENSDARG00000015325	u2af1	0	2.02333	0.22	1.76667	5.70667	4.3	1.01333	0.426667	0.96	4.24667	7.71	8.22667	2.12333
ENSDARG00000015343	pgd	0	4.52333	0.723333	1.74	4.12333	2.33667	2.38	1.44	4.16	4.18	3.45	5.39667	1.19
ENSDARG00000015349	mfge8a	2	4.06667	1.29	1.65333	3.29667	4.95667	2.71333	0.81	1.24667	1.40333	2.39333	3.71333	0.923333
ENSDARG00000015352	lsg1	2	7.90333	2.53333	4.13667	39.7333	46.9067	17.21	3.17667	3.63333	8.36333	27.31	29.4467	26.0333
ENSDARG00000015356	fcho1	2	2.92	0.636667	4.27333	5.03667	2.99	1.92667	3.29333	4.92	23.6167	18.5633	12.9667	2.18
ENSDARG00000015374	st3gal3a	0	2.01667	0.666667	10.6033	32.2967	28.4333	11.7567	0.86	4.36	32.6867	41.4333	40.4133	8.37333
ENSDARG00000015385	ndufs3	2	2.26333	1.92333	3.39333	42.8767	48.7	46.2333	1.89667	2.04	6.98333	34.8533	79.1133	61.5333
ENSDARG00000015392	dhx15	1	1.38333	0.736667	2.54	3.63	3.39667	2.05333	1.36	1.25333	5.13333	5.47	7.19333	2.96333
ENSDARG00000015394	thoc7	0	47.4367	18.87	62.3967	219.693	191.017	47.97	7.24667	15.7233	56.93	71.3267	76.6033	44.4033
ENSDARG00000015422	ppil1	0	22.2033	21.8733	148.38	249.347	141.3	78.31	3.59667	10.1767	96.5733	261.4	166.513	84
ENSDARG00000015425	slc24a4a	0	2.00333	0.416667	0.793333	6.86333	5.36	5.56	1.16667	1.36667	2.82667	5.79333	6.52	4.66333
ENSDARG00000015427	hdac1	0	38.56	10.8333	38.3267	85.8433	60.1433	25.86	12.8667	16.0833	79.4233	111.583	118.473	31.0167
ENSDARG00000015449	fut8a	2	12.1533	7.54333	25.9367	42.0767	42.0367	15.4167	6.37	14.4233	34.4067	42.2233	44.3133	26.6
ENSDARG00000015460	racgap1	2	0.593333	0.07	0.0833333	1.03	1.35	0	0.19	0.43	1.21	1.22667	1.70333	0.45
ENSDARG00000015471	chd1l	2	0.516667	0.213333	1.47	2.98	3.73	0.296667	0.156667	0.603333	6.36667	12.2267	10.0667	2.26333
ENSDARG00000015472	gpc4	1	3.59667	1.46	14.1567	21.4767	26.8633	7.00667	1.96	5.57333	22.8767	27.4033	28.0567	13.58
ENSDARG00000015474	ppp2r5ea	2	6.38	6.48667	15.45	32.51	13.6833	7.52	7.13667	7.76333	24.1067	29.1333	22.3433	8.13
ENSDARG00000015482	zgc:113518	1	3.23667	3.76333	5.89333	27.46	19.3967	3.13	1.89667	2.6	19.8667	33.0533	28.32	17.0833
ENSDARG00000015495	klf3	1	115.053	79.8933	89.8567	146.563	55.2367	63.96	59.9767	89.0633	118.987	165.3	128.983	35.64
ENSDARG00000015502	adam10b	1	3.35333	1.13667	1.61667	6.97	1.38333	0.75	0.706667	1.76667	3.23667	5.14	3.43	0.563333
ENSDARG00000015524	prps1a	1	9.94	9.07333	18.6967	22.2667	13.73	3.14333	16.82	12.3	25.9567	34.1567	29.22	4.64333
ENSDARG00000015538	znf207a	0	2.19	2.45667	5.39667	13.1433	5.18333	2.43	3.83667	4.80333	9.72	15.0767	11.6567	2.27333
ENSDARG00000015540	psen2	2	3.39667	3.45	10.6533	20.6633	17.7133	12.6967	3.86333	3.53	12.4233	14.4033	11.86	10.23
ENSDARG00000015543	s100a1	2	0.266667	0.22	1.25333	8.13667	7.16333	2.18	0.386667	0.746667	5.58333	9.01667	10.3567	3.52667
ENSDARG00000015546	alpl	1	30.8533	17.5733	21.5067	21.8767	22.0467	7.11	17.39	11.9633	12.7633	11.9333	12.0233	4.16
ENSDARG00000015551	fth1a	1	227.13	311.533	369.197	669.623	272.033	242.783	323.42	907.833	713.36	505.367	230.447	160.727
ENSDARG00000015552	phactr4a	2	14.0833	3.83333	19.8367	83.5633	54.0933	14.17	3.1	8.93667	54.5367	94.1133	75.79	20.4767
ENSDARG00000015554	zic2a	1	22.5233	18.1267	25.0667	24.2267	35.1633	12.8233	19.43	27.6467	28.54	26.87	34.0267	23.4233
ENSDARG00000015557	zgc:100829	2	4.03	3.45	2.35	13.3333	9.38333	3.73	4.87333	3.76667	6.45667	20.5467	22.7233	3.54667
ENSDARG00000015563	LPIN3	2	3.83667	1.69333	2.77333	11.6467	14.46	5.10333	1.94667	3.27	11.1833	21.7833	22.9933	4.23
ENSDARG00000015575	cyp3c1	0	16.98	2.45333	16.7667	104.197	60.57	16.9267	2.58667	13.5167	41.98	83.65	101.44	13.0567
ENSDARG00000015576	itprip	0	10.4433	7.43667	13.9767	17.3033	18.34	10.7467	7.15333	9.22667	15.2	15.6433	13.94	19.79
ENSDARG00000015589	ankrd33bb	2	11.8733	4.41	12.27	22.68	8.18667	16.4467	6.50333	9.89667	17.5567	16.37	13.93	10.2533
ENSDARG00000015610	tubg1	0	4.36	1.09333	1.75333	3.16333	2.89	0.336667	1.25	1.09333	1.61	2.85667	3.57667	1.79
ENSDARG00000015611	rasl11b	1	0.72	0.46	2.77667	17.6767	22.8667	8.4	0.946667	2.44	12.2533	31.82	44.7733	17.43
ENSDARG00000015628	psmd10	2	11.9567	3.44667	8.94667	34.86	26.8167	25.53	5.00667	6.64667	38.7767	59.3067	42.48	30.3633
ENSDARG00000015638	gemin2	2	0.933333	1.45667	1.91	6.37667	4.30333	2.15667	3.45	1.99667	7.34333	9.72333	7.79	1.79667
ENSDARG00000015649	rap2c	0	1.72333	2.45	23.2833	39.67	33.5833	9.93667	6.06333	10.9767	49.3667	43.1	37.11	17.2933
ENSDARG00000015653	tnip1	1	109.58	138.213	110.99	177.653	160.487	85.1533	118.85	121.5	120.777	106.623	122.357	175.333
ENSDARG00000015657	zgc:77112	2	10.7067	3.54667	70.0267	424.593	153.103	68.6133	6.12333	27.9367	239.763	335.183	297.303	75.1533
ENSDARG00000015676	nmd3	2	4.38	4.02333	7.13	19.8233	19.5733	4.53333	6.24	5.12	12.8033	13.1067	15.6767	4.95
ENSDARG00000015681	gsk3ab	0	0.786667	0.85	1.75333	3.32	1.24333	2.75	1.10333	0.806667	1.99	2.65333	2.39667	1.57
ENSDARG00000015686	bmp6	2	17.8167	7.23	17.65	28.4133	9.32	3.22	21.52	17.1367	40.44	44.1767	29.5067	1.66667
ENSDARG00000015707	dvl3a	2	10.92	35.2767	68	100.733	85.2767	52.1733	36.64	38.4833	68.2567	86.4833	68.4433	42.83
ENSDARG00000015709	hsd17b12a	1	31.9567	35.43	36.1667	51.4933	45.6267	39.9033	29.98	38.01	50.38	61.68	62.7033	31.4933
ENSDARG00000015722	kctd5a	2	2.81333	1.3	2.05667	16.3967	12.7833	6.28	3.26667	2.33667	10.1433	21.8067	19.5967	7.55
ENSDARG00000015747	aarsd1	2	2.13667	0.593333	5.76667	27.56	27.12	10.8067	1.00667	1.84	17.38	23.37	24.0733	8.19667
ENSDARG00000015749	hps3	0	40.9733	48.84	78.89	159.833	65.6933	50.1767	28.9167	54.6	123.643	168.753	145.067	28.97
ENSDARG00000015757	tmem50a	2	0.276667	0.59	1.34333	1.24667	3.06667	0.696667	0.27	0.26	0.333333	0.606667	1.22667	0.746667
ENSDARG00000015759	tspan7	0	3.45333	0.573333	3.57333	3.34	3.7	2.56667	0.416667	0.62	2.74	5.24667	6.2	1.52333
ENSDARG00000015765	iah1	0	11.8233	21.5367	24.1233	24.4567	25.1733	17.9933	33.5767	19.6167	19.5367	16.8433	12.61	24.2
ENSDARG00000015780	ankrd46b	2	2.49	4.04667	6.26333	6.13333	7.81	2.68	5.36667	4.37	5.27333	5.89667	5.27333	2.31333
ENSDARG00000015790	atp1b3a	1	0.343333	0.0233333	0.483333	1.76333	1.36333	0	0.0133333	0.426667	3.06667	7.01	7.20333	1.55333
ENSDARG00000015803	smcr8b	2	0.62	0.16	1.21667	8.05667	9.43667	3.32667	0.313333	0.266667	1.83333	12.76	28.5567	7.98667
ENSDARG00000015805	cgnl1	2	5.24333	3.52667	4.32333	13.7033	14.55	15.3933	5.68333	2.49333	6.62333	12.5	13.93	11.9633
ENSDARG00000015807	rab22a	2	11.16	15.1833	27.8767	33.92	33.5967	12.6133	4.45	9.03	14.28	16.2633	14.4133	12.06
ENSDARG00000015822	sesn3	1	1.52333	0.993333	3.00667	7.76333	5.85	1	0.523333	1.20333	2.77667	3.19	3.10667	0.656667
ENSDARG00000015823	vps26b	2	13.5067	5.13667	13.0833	20.4833	13.2067	9.36667	6.73	13.5933	26.74	25.1867	30.3833	12.74
ENSDARG00000015824	lemd3	0	16.75	2.80333	16.2033	34.7133	46.4233	40.03	1.12	2.24	16.87	36.6	40.0733	35.9733
ENSDARG00000015829	mov10a	2	7.90333	4.85667	4.51	5.91	5.40333	2.38667	2.64	1.58667	4.26333	8.98333	11.0467	2.69667
ENSDARG00000015835	eif4e2rs1	0	0.103333	0.273333	1.98	4.50667	2.86333	0.833333	0.516667	1.51667	5.73333	5.53667	5.65333	0.643333
ENSDARG00000015851	pnn	0	2.72667	1.32	1.05667	2.65333	5.65667	1.74	1.79667	2.02333	7.90333	11.66	13.3067	8.71333
ENSDARG00000015856	slc25a40	0	1.72	0.413333	12.2867	31.1133	49.4967	19.96	2.41667	5.60333	39.4133	53.5333	48.87	43.2667
ENSDARG00000015860	mtmr9	0	1.09	0.166667	2.20667	54.88	90.42	45.9633	0.416667	2.93667	15.4433	26.6967	32.1833	51.27
ENSDARG00000015862	rpl5b	1	6.83667	2.45333	9.40667	80.1933	107.353	71.3333	1.71333	3.56	22.4067	78.36	109.417	54.7667
ENSDARG00000015863	socs6b	2	39.46	17.37	19.3033	65.0533	44.2867	27.9833	161.293	122.27	67.93	66.7033	43.4533	49.6467
ENSDARG00000015887	b2ml	0	6.73	1.24333	21.22	34.5933	13.3233	4.10667	7.13	4.68667	27.9267	48.19	56.82	3.35667
ENSDARG00000015889	zc3h15	2	126.337	114.84	186.203	220.55	212.873	74.04	352.16	470.25	327.49	192.773	132.017	70.3067
ENSDARG00000015891	ptprea	0	0.283333	0.0966667	0.666667	3.37	3.39	1.41667	0.176667	0.63	1.72333	3.16	5.01667	0.606667
ENSDARG00000015901	ptbp2b	1	8.95667	2.40333	6.12	28.2867	14.6967	6.06333	0.416667	2.28	5.99667	10.7933	12.42	2.11667
ENSDARG00000015902	stat6	2	16.3767	0.583333	3.93333	62.31	86.2867	48.3033	1.29667	2.63	15.1933	64.9267	128.443	48.4867
ENSDARG00000015905	lztr1	2	2.87333	1.24667	3.83667	9.97333	4.83667	2.43333	0.773333	1.47	7.21333	11.2767	11.4867	2.79
ENSDARG00000015906	mxtx2	1	2.56333	0.02	1.22667	6.22333	4.65333	3.56667	0.0233333	0	0.49	4.05667	7.40333	0.43
ENSDARG00000015907	dcbld1	2	6.79	4.65667	17.7833	13.71	11.3533	1.44667	11.5767	17.71	32.3667	31.1733	27.3	4.34667
ENSDARG00000015915	slc25a36b	2	10.6833	19.3433	48.1633	54.15	66.6233	47.1733	37.21	65.8	116.957	97.73	93.3667	116.787
ENSDARG00000015917	rnft1	0	10.5633	1.87333	4.79667	8.53333	6.22	5.09667	2.42333	6.61	14.1267	16.5767	21.8667	4.58667
ENSDARG00000015918	dlat	2	4.57667	1.90667	2.88333	7.2	11.15	6.32	2.31667	0.743333	1.5	1.01333	2.64333	3.74333
ENSDARG00000015921	pwp1	2	2.15333	1.14	7.31667	19.6667	8.93	2.82	8.45667	14.3033	51.38	55.6933	44.43	5.25333
ENSDARG00000015922	zgc:153952	1	40.17	11.3333	27.34	65.88	49.6267	23.8633	17.09	24.1333	54.1867	65.3	65.44	22.0533
ENSDARG00000015930	rwdd1	2	0.31	0.393333	1.12667	1.18333	0.72	0.42	1.5	1.47667	3.55333	3.13333	2.56333	1.21
ENSDARG00000015937	kptn	2	9.75	1.4	24.0233	86.2067	53.4067	15.1467	2.98	9.98333	90.1033	129.33	102.173	25.4667
ENSDARG00000015946	slc44a1a	0	0.566667	4.08333	12.1	10.3833	11.2733	5.78333	4.71	8.11	14.75	12.62	10.3133	10.09
ENSDARG00000015955	cldnc	1	0.926667	1.31667	2.54333	2.66333	1.48333	2.21333	3.39	3.71333	3.77333	3.31667	2.88333	2.13667
ENSDARG00000015966	yaf2	1	2.51667	1.47	4.93333	49.6167	32.6467	25.4833	2.29	1.73667	18.92	48.2433	44.5067	24.4167
ENSDARG00000015971	rapgef1b	2	1.12	0.363333	2.25667	2.43667	0.99	0.616667	1.15667	3.52667	10.6467	12.07	9.77667	1.74
ENSDARG00000015978	COX5B (1 of many)	1	8.75667	6.55667	21.5233	28.2233	9.09	4.89333	6.11333	10.3533	27.78	28.3767	24.7233	5.16333
ENSDARG00000015989	zdhhc16b	2	7.19333	2.21	4.35333	8.87333	7.42333	7.01	1.30667	0.936667	3.43667	6.10333	7.82333	1.48
ENSDARG00000015990	hcfc1a	0	64.85	41.9833	100.687	116.573	85.58	24.95	28.31	44.79	93.21	94.9167	89.8967	24.81
ENSDARG00000015997	mfsd5	2	1.95667	0.453333	1.66	46.5367	58.3033	18.5333	0.64	0.716667	11.4267	47.7467	73.45	32.9933
ENSDARG00000015998	wdhd1	0	2.89	0.15	1.42	5.32667	3.53667	0.826667	0.36	0.23	3.1	5.08	3.27667	0.953333
ENSDARG00000016010	nup107	0	4.38667	1.99333	14.2667	42.2	17.56	10.2867	1.70333	7.01333	34.2	54.9267	59.08	5.41667
ENSDARG00000016011	gpcpd1	2	62.4833	42.92	46.98	87.0433	47.6633	28.5133	52.3967	46.51	52.0667	95.2167	68.28	45.7067
ENSDARG00000016016	dbnlb	2	3.67667	3.6	3.94667	18.91	16.2133	2.97333	3.03	2.67667	11.4067	26.0633	26.25	4.47
ENSDARG00000016022	zic5	1	53.7033	9.47333	22.6467	121.75	152.513	123.42	11.97	30.2	82.37	144.713	156.997	148.043
ENSDARG00000016038	hacd3	2	14.7667	1.84333	10.4267	82.7333	93.7967	35.3033	1.73667	3.13333	26.3267	94.24	133.43	44.1467
ENSDARG00000016044	gins4	2	0.613333	0.61	2.96667	2.29333	2.34	0.65	0.416667	0.226667	1.03333	1.71333	1.86333	0.356667
ENSDARG00000016056	mhc1laa	2	25.9867	7.47	51.1467	61.0033	55.5367	50.4367	6.1	18.01	58.6233	52.0167	43.6433	66.6833
ENSDARG00000016058	fibpa	2	0.42	0.403333	1.31333	9.03667	9.09333	2.13667	0.436667	0.446667	3.78333	8.04333	9.32333	4.19
ENSDARG00000016059	rab5b	2	9.69	6.75333	27.46	29.2533	23.4433	6.29333	20.5767	22.01	38.5867	45.6633	47.8967	9.14333
ENSDARG00000016074	cryz	2	131.697	10.7933	48.2567	136.65	101.617	74.3033	4.18	11.8833	47.7633	131.47	109.483	68.3067
ENSDARG00000016080	nob1	2	2.01333	0.526667	1.88333	7.34	12.2233	1.55333	1.60667	2.34333	12.2433	16.2567	28.55	4.64667
ENSDARG00000016084	spsb4a	2	32.35	10.7533	17.1667	21.88	23.7267	10.1033	6.54333	12.8433	14.7	21.2733	18.1633	19.0967
ENSDARG00000016086	smurf1	0	135.013	7.65667	8.19333	45.7367	35.1867	9.73	13.8467	7.44	15.1267	27.51	48.81	5.16333
ENSDARG00000016093	qtrtd1	0	4.15	0.653333	1.98	7.20333	1.88333	1.82667	1.51333	2.64667	13.13	17.1533	13.6	3.34
ENSDARG00000016117	exd2	2	9.90333	1.68667	8.2	5.68667	4.24333	1.87667	1.90333	2.73333	12.3533	13.62	14.7567	2.42333
ENSDARG00000016122	ptrhd1	1	386.003	151.193	174.217	313.847	320.767	227.35	196.21	169.883	216.963	315.143	394.763	223.243
ENSDARG00000016128	ap3m2	2	3.59333	2.58667	13.9267	22.02	26.0933	21.1933	4.21333	7.37333	21.41	26.3967	31.4933	22.6133
ENSDARG00000016132	keap1a	2	11.8467	4.18	12.1867	31.6233	22.7767	11.9733	18.3833	25.26	46.2467	77.4033	64.0633	30.4967
ENSDARG00000016138	nme6	2	161.43	31.9933	45.4367	105.1	47.7367	30.9167	19.81	37.9367	90.02	104.44	92.0133	28.3867
ENSDARG00000016139	mkks	2	5.27667	1.81	2.38	1.98333	3.42667	1.48	0.69	2	2.62667	4.15333	3.26333	0.86
ENSDARG00000016143	xiap	0	16.6067	6.86	14.6267	27.94	20.9533	6.41333	9.12333	14.71	22.6333	24.3133	31.01	8.42
ENSDARG00000016153	dag1	0	2.94	1.37333	5.25333	14.3667	12.7933	6.51	3.95667	9.50667	16.2133	17.6767	24.2333	10.1233
ENSDARG00000016154	zfp36l1a	0	4.10333	2.94333	9.64	13.8467	16.07	7.54333	1.92	1.16667	4.56667	7.00333	8.64667	7.45667
ENSDARG00000016156	fam53b	2	1.88	0.763333	5.47333	27.54	14.28	10.2167	1.46	2.37667	19.5333	31.1133	26.6	11.4767
ENSDARG00000016160	gmpr	2	9.73333	0.596667	4.05	35.5633	35.8233	9.70333	0.723333	0.473333	6.78333	21.5767	25.5767	8.22667
ENSDARG00000016163	usp33	2	0.556667	0.346667	0.723333	48.5133	35.5367	46	0.813333	0.866667	5.94	45.8633	67.9367	22.4567
ENSDARG00000016173	cct3	1	3.5	0.15	4.95333	66.44	39.51	32.8067	1.23667	3.38	23.7067	71.7233	83.0033	10.93
ENSDARG00000016177	eif4enif1	0	20.4233	9.95667	21.3267	70.1	37.7367	19.08	161.103	139.683	104.833	95.5667	92.81	16.7933
ENSDARG00000016181	trim33	1	0.693333	0.78	1.65333	1.97667	1.62667	0.676667	0.79	0.466667	2.88	3.62333	3.66333	0.723333
ENSDARG00000016200	trib3	2	1.13	1.30333	12.37	19.2767	7.82	4.16333	5.50667	5.09333	19.5133	18.6533	14.2967	2.66333
ENSDARG00000016212	nup214	0	1.96333	1.36	4.66333	3.73667	3.31333	0.0533333	1.24333	1.76333	6.04333	7.81	6.58	0.976667
ENSDARG00000016231	bcap29	0	16.41	5.21	27.8633	35.1567	40.5433	27.4233	9.87667	15.36	48.81	43.4833	37.6433	40.55
ENSDARG00000016233	sdr16c5a	2	4.45667	3.11667	9.91333	25.3333	6.66667	6.09333	6.62333	14.0167	37.29	35.3367	27.9833	5.08333
ENSDARG00000016238	arl6ip5b	0	0.25	0.0766667	0.376667	1.76	1.43667	1.20333	0.153333	0.543333	1.30667	1.61667	1.6	1.10333
ENSDARG00000016239	psmd13	1	48.6933	8.15333	8.48667	20.0733	16.69	4.02667	5.61667	12.2867	19.7067	38.2367	60.08	10.6167
ENSDARG00000016253	ralab	1	0.106667	0	0.26	1.43333	0.9	1.18333	0.0933333	0.0666667	0.873333	1.08	1.22667	0.206667
ENSDARG00000016255	chmp4ba	0	11.9633	2.87	17.4867	22.8467	20.7233	18.2467	4.67667	7.13333	30.68	38.96	40.48	27.0467
ENSDARG00000016256	nudt3a	2	16.8567	8.33667	23.0467	68.8633	69.6667	59.32	15.6267	21.0333	91.6933	125.367	133	47.6267
ENSDARG00000016260	fxr2	2	80.71	37.82	144.94	131.433	138.53	145.763	88.97	132.493	236.203	197.383	180.847	260.07
ENSDARG00000016263	zdhhc5a	2	1.98	0.403333	8.13667	71.74	65.98	31.39	1.06667	4.77667	44.3167	90.51	103.11	43.5033
ENSDARG00000016280	eif1ad	1	10.6567	3.36	13.11	35.58	31.4067	9.75333	7.46667	13.5467	34.6567	43.7967	43.6533	21.05
ENSDARG00000016301	zgc:65894	0	0.446667	0.0466667	0.66	1.82333	1.19	0.343333	0.3	0.873333	3.57333	6.65333	5.38	0.526667
ENSDARG00000016302	upf1	1	10.3	8.38	6.8	14.2367	5.86333	0.56	5.27667	3.14	2.8	6.18333	7.34333	1.26
ENSDARG00000016304	tfdp1b	0	1.61667	1.10333	3.78	11.7333	21.1467	5.67333	1.81	2.72333	7.88333	16.2867	32.0233	6.27
ENSDARG00000016307	mrpl46	2	26.0567	13.2533	16.1733	68.39	78.21	37.12	27.8033	36.17	37.2967	68.63	68.65	52.7333
ENSDARG00000016311	dock9b	0	18.4367	16.3533	24.3433	48.2033	20.4567	18.5167	8.90333	14.7533	25.1533	36.19	26.0533	10
ENSDARG00000016318	med7	2	4.80667	0.316667	0.933333	1.77667	1.76333	0.616667	0.956667	0.523333	1.67333	3.08667	4.79667	1.28667
ENSDARG00000016336	tmco6	2	24.8667	4.40333	14.72	35.3267	45.2833	17.9933	5.32667	7.56667	24.6167	36.46	44.0033	23.3233
ENSDARG00000016345	ncoa5	1	365.95	171.307	185.09	228.027	208.493	180.307	136.263	208.703	163.527	237.167	202.923	224.637
ENSDARG00000016350	cap1	2	19.9367	3.05667	8.24333	98.7733	129.983	85.2967	3.08333	4.66333	27.9867	68.3233	110.947	60.0533
ENSDARG00000016357	fmo5	1	0.763333	0.59	1.05	1.63667	1.05	0.0733333	0.0133333	0.0366667	0	0	0.0166667	0
ENSDARG00000016360	kpna1	1	130.743	64.3533	80.78	156.24	81.7733	13.9867	97.1433	158.293	197.24	202.51	221.347	17.85
ENSDARG00000016363	her8a	1	0.596667	0.776667	1.4	1.49333	1.92333	0.153333	0.583333	0.453333	1.05667	1.33	0.963333	1.65667
ENSDARG00000016364	gna15.1	1	1.53667	0.4	0.79	2.10333	1.11	0.0933333	0.106667	0.236667	0.15	0.32	2.04333	0.28
ENSDARG00000016368	zbtb8os	0	400.377	138.597	192.393	388.837	527.507	437.09	275.31	410.77	441.293	487.263	578.467	620.413
ENSDARG00000016375	asns	2	2.76	1.69667	7.57667	31.1733	31.63	35.5133	2.63	7.05667	24.7933	40.17	26.82	21.9133
ENSDARG00000016393	arf2b	2	6.96333	3.16667	7.91667	12.6533	14.79	12.3433	5.01333	7.95333	12.9367	19.0533	14.7733	27.1433
ENSDARG00000016396	fam219aa	2	5.17667	7.05	13.8533	24.5467	28.2133	7.22333	11.8133	13.4767	27.0133	36.6733	40.23	9.98333
ENSDARG00000016399	riok1	2	0.196667	0.0966667	1.01	5.31333	4.69333	0.813333	0.123333	0.153333	2.16	2.94	1.95333	0.753333
ENSDARG00000016415	dhtkd1	1	14.26	8.55333	16.52	60.34	80.6133	67.0667	7.30667	23.1433	30.7733	43.6033	70.49	68.6367
ENSDARG00000016427	fignl1	2	47.5367	35.49	126.01	178.37	135.603	74.87	25.4233	40.6067	118.35	135.337	113.793	31.7267
ENSDARG00000016429	farp2	1	3.17	0.98	17.7433	68.9133	9.31333	5.34667	1.32	4.03333	45.79	85.35	50.9833	2.47667
ENSDARG00000016443	eif3c	1	2.40333	1.38333	1.24	2.65667	2.95667	2.39667	0.576667	0.686667	1.29333	3.23333	6.49333	4.46667
ENSDARG00000016447	ythdf1	2	5.35667	4.15	10.3167	21.6233	17.5767	5.08667	9.07333	11.97	30.8233	30.21	29.9767	5.77
ENSDARG00000016454	esr2a	2	72.0167	29.2367	61.7233	75.3133	67.97	34.6667	64.29	102.72	213.033	180.107	146.367	51.9633
ENSDARG00000016463	trappc6b	0	33.3133	45.21	25.78	47.0433	43.6367	22.9	66.7133	23.1633	39.7133	65.77	60.8867	19.1667
ENSDARG00000016464	cdc42bpab	2	4.67	1.34667	11.1267	30.25	17.9933	7.98667	1.71333	3.71	13.6367	29.4567	27.12	5.50333
ENSDARG00000016470	anxa5b	2	10.1467	11.35	22.3033	32.9	14.6167	7.10667	15.3333	22.81	25.8567	22.1333	17.0533	3.95333
ENSDARG00000016474	galcb	0	12.22	6.55667	19.11	31.6933	6.84333	10.46	4.16	10.2333	30.98	28.49	21.1133	3.67333
ENSDARG00000016477	eif4a2	1	1.68667	0.326667	4.01	20.03	8.56667	4.68667	0.88	0.706667	10.4167	33.1133	37.1067	4.14667
ENSDARG00000016481	ptpn2a	0	4.36	2.56333	3.29	9.94	3.38333	1.67667	2.86	5.02333	6.57	12.99	11.33	1.11667
ENSDARG00000016484	dkc1	2	6.31333	1.40333	3.28	16.6133	10.16	5.92667	5.24333	4.69	10.67	27.5033	15.1667	16.2267
ENSDARG00000016496	cdk8	2	5.62667	0.786667	6.6	14.38	13.3367	2.61	1.82	3.26667	13.5167	20.84	27.0667	4.58667
ENSDARG00000016513	setd3	2	23.7	5.49	36.2167	137.89	167.253	68.76	8.67333	20.6867	80.6	119.07	128.217	73.1567
ENSDARG00000016514	gtf2h2	1	25.5833	5.11667	14.16	116.54	87.4433	50.2667	2.95333	7.45667	45.1633	84.0033	80.8267	66.7333
ENSDARG00000016516	rbm8a	0	10.9333	5.43667	33.3467	53.22	14.0067	16.2533	7.27	20.5033	40.4467	40.87	34.0733	10.1433
ENSDARG00000016519	ctdnep1a	2	1.25	0.55	2.96	4.69333	5.04667	0.883333	0.863333	0.546667	3.25667	3.65667	6.43	1.13667
ENSDARG00000016526	gata3	1	63.14	3.97333	15.7033	96.3133	78.0033	34.5867	3.2	5.34667	46.14	113.68	91.34	59.3167
ENSDARG00000016528	wdcp	0	385.55	158.493	351.993	1069.83	653.257	347.49	528.133	564.257	1429.22	1524.66	743.84	309.897
ENSDARG00000016532	suco	0	0.653333	0.343333	2.45667	20.0433	14.0433	5.11667	0.52	1.68333	7.47333	13.0667	15.28	6.35667
ENSDARG00000016538	zgc:55888	0	3.64667	3.70333	9.85	31.5033	22.8833	6.64333	3.34333	6.53667	23.5033	32.33	31.3967	7.86333
ENSDARG00000016541	sash3	1	8.1	1.26667	11.76	36.46	9.52667	7.38	1.21	2.04333	14.2467	25.4367	24.8233	3.08
ENSDARG00000016543	rnmtl1a	2	13.1767	2.79667	44.5867	88.1833	73.1	26.5433	6.92333	16.79	77.96	85.72	70.9967	39.6467
ENSDARG00000016548	eif5b	2	0.19	0.08	0.57	13.0333	10.86	4.94667	0.153333	0.293333	5.68	15.0067	14.7733	4.62333
ENSDARG00000016551	iqsec1b	2	0.13	0.113333	0.44	1.13	1.87333	0.24	0.55	0.79	3.84333	4.79333	5.07333	0.556667
ENSDARG00000016573	mroh1	0	8.58333	7.47333	11.7433	25.93	10.6533	6.01	13.4633	13.5633	23.1667	35.8533	30.1167	6.24333
ENSDARG00000016584	rgs7a	0	73.07	50.3733	43.16	85.99	75.05	54.84	45.39	51.5967	40.3667	60.4467	94.5833	33.7533
ENSDARG00000016594	haus4	2	0.58	0.123333	4.80333	20.3133	17.53	7.58333	0.316667	1.14	10.9433	15.5433	16.5967	5.69333
ENSDARG00000016607	echdc2	2	0.463333	0.27	1.49	2.99	1.83333	0.663333	0.11	0.09	0.0333333	0	0.0233333	0.153333
ENSDARG00000016611	scrn3	2	89.3467	20.6333	28.7033	57.83	15.79	45.8167	29.67	25.1133	29.83	45.73	41.25	18.3933
ENSDARG00000016623	si:ch211-195b13.1	1	2.93667	0.62	3.05	29.35	36.9667	17.87	0.323333	0.773333	10.01	28.82	29.81	25.19
ENSDARG00000016630	tprb	0	27.0433	3.35333	36.7633	153.58	81.42	35.2433	5.58	15.4067	103.527	160.083	177.153	41.5167
ENSDARG00000016649	akr7a3	2	0.94	0.343333	1.55333	37.41	20.3833	20.6167	0.826667	0.85	16.22	57.96	54.5367	9.01333
ENSDARG00000016651	znf106a	2	39.7167	6.3	15.2933	18.87	7.57333	13.51	10.0233	17	19.6467	15.43	18.2267	22.8
ENSDARG00000016656	mgme1	2	1.60333	0.7	2.1	14.36	6.46	3.23	0.453333	1.05	13.0967	28	27.6833	5.44333
ENSDARG00000016664	rnf20	2	10.81	16.6133	38.7633	33.4167	43.5133	36.3233	30.2	35.2167	38.6867	29.7467	23.4867	32.82
ENSDARG00000016674	si:ch73-166o21.1	2	7.36	3.29667	5.88	32.1167	32.17	9.50667	1.64333	1.99333	8.94667	20.0067	20.4733	5.56333
ENSDARG00000016676	gnao1a	0	155.11	84.08	92.7933	271.88	72.81	46.3633	44.89	59.41	137.827	256.473	192.757	31.2033
ENSDARG00000016687	acadvl	2	1.77333	0.413333	3.98667	17.88	6.08667	2.8	0.31	0.816667	8.92667	13.0567	13.2033	1.99333
ENSDARG00000016691	cd9b	0	2.89333	1.49	3.29667	3.58	1.84	0.783333	1.99	2.23	2.49333	2.06333	1.94	0.39
ENSDARG00000016699	trpa1a	1	4.25	0.916667	7.86	20.7367	9.69	2.40667	8.76	7.91333	15.14	17.9433	13.5433	2.13667
ENSDARG00000016706	atic	1	1.97	1.17667	5.74333	30.1133	24.7467	5.86333	2.63333	3.65667	23.0667	41.0067	41.5433	7.11333
ENSDARG00000016710	rchy1	2	0.816667	0.596667	8.83667	33.0867	20.4867	15.0533	0.66	2.2	20.8767	23.5433	17.3533	20.1033
ENSDARG00000016721	sdha	2	4.76667	1.82	4.50667	15.3633	17.1633	3.71	2.54667	5.13333	13.61	23.17	18.7833	5.67667
ENSDARG00000016724	zgc:162339	2	17.6433	4.20667	12.8267	19.15	8.11	3.73667	11.4467	12.18	22.6	26.64	17.1933	3.82667
ENSDARG00000016733	psat1	1	0.86	3.86	6.93667	7.55667	6.58667	2.38333	6.46667	7.14333	10.4	9.27333	8.64333	5.83667
ENSDARG00000016742	rgs7bpb	2	16.3833	2.27667	22.45	78.61	39.65	33.6433	3.99667	13.5067	62.8433	88.47	101	23.8133
ENSDARG00000016743	angel2	2	6.3	4.13667	11.09	11.3667	12.0133	7.93667	7.83333	8.01667	13.5567	19.38	33.15	8.79667
ENSDARG00000016745	slc35f6	2	0.94	0.44	2.49333	6.56667	4.41	0.753333	0.836667	0.953333	3.97667	8.73667	8.12	1.43333
ENSDARG00000016749	slco1c1	2	1.14667	1.40667	1.29667	1.95	1.39667	0.24	3.30333	1.55667	1.97	1.87667	1.63667	0.616667
ENSDARG00000016753	ipo9	2	6.96333	2.73	33.0633	76.0067	54.7667	33.1133	3.98333	12.73	44.92	49.8867	47.2333	36.8767
ENSDARG00000016754	tbca	2	8.77333	8.23667	13.64	21.55	11.2333	3.91667	4.10333	6.31	15.54	17.97	17.6967	2.92
ENSDARG00000016763	znf292a	1	28.4233	4.55667	18.7633	96.4933	45.5567	38.8633	13.57	11.61	60.83	97.8133	115.327	50.56
ENSDARG00000016765	scamp3	0	0.993333	0.48	0.686667	2.96667	2.27333	1.04667	1.21667	1.42	2.37	4.96667	4.12	1.94667
ENSDARG00000016769	sgtb	2	1.31333	3.52667	3.88667	5.71667	4.86	0.43	0.513333	0.62	1.54667	2.49	2.88667	0.0533333
ENSDARG00000016771	tfa	1	5.58	1.82333	2.48333	4.56	4.33333	1.57667	0.803333	2.33667	3.01667	3.24	4.54	0.983333
ENSDARG00000016774	plekho2	2	86.6	78.4567	86.88	104.827	92.1467	39.9	69.7567	76.0567	95.4633	113.743	79.37	80.2867
ENSDARG00000016775	aqr	1	1.19	1.06667	2.31667	5.3	4.17	1.08333	1.91667	1.79667	3.88333	6.50333	7	1.17667
ENSDARG00000016782	huwe1	2	1.03333	0.04	0.9	2.81333	1.96333	1.99333	0.79	0.98	4.24	7.39333	7.12	1.33333
ENSDARG00000016783	srsf6b	1	4.83	0.44	1.29	8.00333	7.57	2.98667	0.406667	0.46	5.18667	9.97	12.0667	5.89667
ENSDARG00000016788	zeb1a	2	32.09	10.37	46.01	125.423	80.8967	38.1367	21.0433	26.4867	140.187	178.82	143.163	48.1567
ENSDARG00000016789	zgc:152891	2	1.34667	0.586667	5.67333	19.18	14.1	2.98333	1.74333	3.87333	26.6133	36.37	33.9633	4.15333
ENSDARG00000016794	mtmr6	2	11.8433	2.01	14.87	74.0067	36.15	22.0433	3.61667	9.52667	47.6233	75.11	85.3367	23.9
[truncated: 11,908 more rows]

## Sheet: b. RIP-seq
geneId	symbol	fpkm_Igf2bp3-HA	fpkm_IgG	fold change (fpkm_Igf2bp3-HA/fpkm_IgG)
ENSDARG00000000018	nrf1	2.44357	0.26362	9.26931
ENSDARG00000000019	ube2h	1.31512	0.633586	2.07568
ENSDARG00000000086	itsn1	2.30529	0.499237	4.61762
ENSDARG00000000103	myh10	1.80196	0.452643	3.98097
ENSDARG00000000212	krt97	2.16112	0.951241	2.27189
ENSDARG00000000324	dcaf8	1.42463	0.174186	8.1788
ENSDARG00000000442	slc39a13	1.29106	0.415177	3.10965
ENSDARG00000000489	upf3b	1.32192	0.24629	5.36734
ENSDARG00000000529	ofd1	1.43091	0.430653	3.32264
ENSDARG00000000542	gtf2e1	1.03994	0.0496196	20.9582
ENSDARG00000000567	znf281a	2.41911	0.735319	3.28987
ENSDARG00000000568	ell	2.62137	0.688853	3.80542
ENSDARG00000000588	grasp	1.47096	0.196201	7.49724
ENSDARG00000000631	ptpn4a	1.00907	0.311689	3.23744
ENSDARG00000000729	daxx	7.09145	1.79218	3.95688
ENSDARG00000000853	dstyk	3.46628	0.826951	4.19164
ENSDARG00000000857	mapk14a	1.23074	0.439237	2.802
ENSDARG00000000861	scrib	3.18243	0.83198	3.82512
ENSDARG00000000966	ncor2	2.85176	0.371234	7.68183
ENSDARG00000001057	bysl	1.72774	0.633739	2.72627
ENSDARG00000001129	dicer1	1.72647	0.143835	12.0032
ENSDARG00000001162	matr3l1.1	3.91972	0.856538	4.57624
ENSDARG00000001241	puf60b	4.1541	1.62099	2.56269
ENSDARG00000001244	srrm1	5.43886	2.71883	2.00044
ENSDARG00000001447	mier1b	1.16437	0.168728	6.90087
ENSDARG00000001549	sp3a	4.87874	0.84837	5.75072
ENSDARG00000001558	kifc1	3.59496	1.48929	2.41388
ENSDARG00000001729	strn3	2.1601	0.313019	6.90087
ENSDARG00000001754	noc2l	1.64666	0.697398	2.36114
ENSDARG00000001769	ptpra	3.56749	0.638323	5.58885
ENSDARG00000001777	nup155	2.75601	0.866494	3.18065
ENSDARG00000001829	zgc:112982	2.23173	0.722297	3.08977
ENSDARG00000001857	aff4	9.94812	1.28977	7.71307
ENSDARG00000001879	nav2b	1.80693	0.307379	5.87852
ENSDARG00000001890	stt3b	1.29981	0.200746	6.47489
ENSDARG00000001940	dnajc1	5.28214	2.52488	2.09203
ENSDARG00000001969	txlng	1.4625	0.274661	5.32474
ENSDARG00000002016	ppil2	2.33903	0.826951	2.8285
ENSDARG00000002031	tox4a	5.24611	0.650462	8.06521
ENSDARG00000002082	csnk2a1	2.25224	0.694095	3.24485
ENSDARG00000002127	stam	1.33993	0.256428	5.22535
ENSDARG00000002128	cwf19l1	1.16801	0.239123	4.88456
ENSDARG00000002172	aplnra	1.99682	0.372031	5.36734
ENSDARG00000002184	igbp1	1.30869	0.384022	3.40784
ENSDARG00000002190	chmp2bb	3.92526	0.55992	7.0104
ENSDARG00000002197	pygl	1.10324	0.340774	3.23744
ENSDARG00000002215	rtca	1.40742	0.290841	4.83913
ENSDARG00000002220	zgc:103692	2.50311	0.576092	4.34499
ENSDARG00000002267	dcaf13	2.06129	0.700373	2.94313
ENSDARG00000002271	zfand5b	11.0238	3.68294	2.99322
ENSDARG00000002304	gins2	1.14238	0.186234	6.1341
ENSDARG00000002305	me3	2.04756	0.673838	3.03865
ENSDARG00000002332	frmd6	1.00666	0.164109	6.1341
ENSDARG00000002344	tubb4b	8.88975	4.07326	2.18246
ENSDARG00000002396	cry-dash	1.29714	0.466085	2.78307
ENSDARG00000002403	nusap1	4.36353	1.65218	2.64107
ENSDARG00000002463	arhgef37	1.38213	0.592411	2.33306
ENSDARG00000002479	ercc6l	1.798	0.710241	2.53153
ENSDARG00000002552	mapkapk2a	2.60049	0.76789	3.38654
ENSDARG00000002601	irx7	3.1013	1.33831	2.31733
ENSDARG00000002707	her11	2.13572	0.272482	7.83802
ENSDARG00000002720	utp15	1.67289	0.724273	2.30976
ENSDARG00000002731	sdc2	1.53549	0.46213	3.32264
ENSDARG00000002748	sema6d	1.20195	0.564324	2.1299
ENSDARG00000002787	tle3a	3.12398	0.57294	5.45254
ENSDARG00000002791	atp1a1a.1	4.27023	1.2234	3.49045
ENSDARG00000002792	arcn1a	2.8155	0.679771	4.14183
ENSDARG00000002826	cep57l1	2.35374	0.665719	3.53563
ENSDARG00000002877	reps1	1.95141	0.211106	9.24375
ENSDARG00000002894	aven	1.60085	0.330815	4.83913
ENSDARG00000002909	tjp3	4.34271	1.35419	3.20686
ENSDARG00000002916	sec31b	2.20237	0.391676	5.62293
ENSDARG00000002970	ss18	5.06307	1.44762	3.49752
ENSDARG00000002971	phc1	2.6978	0.211106	12.7794
ENSDARG00000002994	itpkca	1.05639	0.429215	2.46121
ENSDARG00000003035	hspa9	2.52363	0.716649	3.52143
ENSDARG00000003069	btbd7	1.82995	0.610207	2.9989
ENSDARG00000003091	oclnb	1.92614	0.731448	2.63333
ENSDARG00000003153	nudt21	3.20038	1.05817	3.02445
ENSDARG00000003169	magi1b	2.48704	0.745402	3.33651
ENSDARG00000003189	psmd1	1.78169	0.223428	7.97433
ENSDARG00000003200	foxm1	3.236	0.580528	5.57425
ENSDARG00000003206	chchd6a	1.0355	0.243087	4.25979
ENSDARG00000003213	naa15a	3.33662	1.12282	2.97163
ENSDARG00000003235	nup88	1.48256	0.527327	2.81146
ENSDARG00000003287	wdr12	1.5132	0.306231	4.94136
ENSDARG00000003308	emc2	1.10107	0.1077	10.2235
ENSDARG00000003328	slf2	1.00814	0	inf
ENSDARG00000003382	cwc25	2.51535	0.328048	7.66763
ENSDARG00000003398	rbpja	1.47481	0.680066	2.16862
ENSDARG00000003429	hnrnpdl	1.94606	0.692189	2.81146
ENSDARG00000003446	ippk	1.818	0.395167	4.60058
ENSDARG00000003486	ppp1caa	3.15714	0.943914	3.34473
ENSDARG00000003527	mak16	1.09971	0.440048	2.49908
ENSDARG00000003531	tcea1	2.81808	1.22162	2.30684
ENSDARG00000003570	hsp90b1	5.24907	2.24147	2.34179
ENSDARG00000003607	nr2f6a	1.04577	0.0511453	20.447
ENSDARG00000003616	arih1	2.09402	1.0349	2.0234
ENSDARG00000003631	clockb	1.05861	0.0862886	12.2682
ENSDARG00000003641	tfg	3.78836	0.848597	4.46426
ENSDARG00000003693	hars	2.39359	0.896654	2.66947
ENSDARG00000003695	vdac3	1.27693	0.348562	3.66342
ENSDARG00000003751	lats1	1.99269	0.374565	5.32001
ENSDARG00000003789	dennd5b	1.77495	0.651054	2.72627
ENSDARG00000003795	idh2	2.05439	0.814653	2.5218
ENSDARG00000003811	plxnb2a	1.58292	0.401155	3.94591
ENSDARG00000003872	ccdc102a	2.15473	0.330608	6.51749
ENSDARG00000003910	med13b	3.19242	0.615264	5.1887
ENSDARG00000003920	setb	4.21667	1.80446	2.3368
ENSDARG00000003941	rrs1	1.39853	0.0746159	18.7431
ENSDARG00000003952	pfn2	9.1143	1.51572	6.01318
ENSDARG00000003968	larp6b	2.41215	0.806382	2.99132
ENSDARG00000004049	marcksa	2.80434	0.715573	3.91901
ENSDARG00000004132	usp19	1.97213	0.391017	5.0436
ENSDARG00000004151	rab23	1.24573	0.208885	5.96371
ENSDARG00000004169	stmn1a	1.33572	0.576405	2.31733
ENSDARG00000004173	copa	1.33561	0.512797	2.60456
ENSDARG00000004174	cnot1	4.76744	1.14578	4.16086
ENSDARG00000004177	fam169ab	1.88299	0.644638	2.921
ENSDARG00000004189	cbx1a	4.14273	1.07635	3.84885
ENSDARG00000004251	dhfr	1.09271	0.366453	2.98186
ENSDARG00000004256	wnt11	1.77745	0.81962	2.16862
ENSDARG00000004261	tmed9	1.99306	0.790335	2.5218
ENSDARG00000004297	irf2bpl	1.45214	0.170448	8.51959
ENSDARG00000004328	LIN28A	2.06326	0.576614	3.57823
ENSDARG00000004452	tardbpl	2.68677	1.27321	2.11024
ENSDARG00000004460	desi2	4.44995	1.17072	3.80105
ENSDARG00000004492	pcyt1ab	3.25818	0.58836	5.53773
ENSDARG00000004502	rcor3	2.46204	0.509975	4.82777
ENSDARG00000004525	zgc:63882	1.51482	0.333384	4.54378
ENSDARG00000004529	zgc:173742	2.25566	0.850154	2.65324
ENSDARG00000004537	kmt2a	4.43705	0.284283	15.6079
ENSDARG00000004576	plk4	1.98679	0.481824	4.12348
ENSDARG00000004594	znf800a	1.62073	0.516945	3.13521
ENSDARG00000004634	osbp	3.22212	0.688778	4.67803
ENSDARG00000004636	ccdc9	1.64508	0.51987	3.16442
ENSDARG00000004647	spice1	1.10526	0.254375	4.34499
ENSDARG00000004680	dnajb6a	1.23598	0.4145	2.98186
ENSDARG00000004692	nabp1a	1.23513	0.410307	3.01025
ENSDARG00000004702	irf2bp2a	1.35205	0	inf
ENSDARG00000004706	syf2	2.10269	0.881452	2.38548
ENSDARG00000004713	mad2l1	2.54538	1.09305	2.32869
ENSDARG00000004735	hnrnpub	11.4067	5.46552	2.08702
ENSDARG00000004745	lmbr1l	1.49871	0.118861	12.609
ENSDARG00000004754	hspa4a	1.61449	0.740248	2.18101
ENSDARG00000004757	ybx1	45.4426	11.5954	3.91901
ENSDARG00000004785	cops2	1.53596	0.474437	3.23744
ENSDARG00000004806	grwd1	2.03914	0.386044	5.28214
ENSDARG00000004875	tmc6b	1.11893	0.238793	4.68577
ENSDARG00000004906	stip1	4.85416	0.808177	6.00631
ENSDARG00000004937	skp2	1.86994	0.67743	2.76035
ENSDARG00000004956	zmat2	1.90109	0.664119	2.86258
ENSDARG00000005015	tspy	1.19207	0.513045	2.32352
ENSDARG00000005098	zgc:86764	1.0647	0.384526	2.76887
ENSDARG00000005122	atp2a2b	2.6105	0.964232	2.70734
ENSDARG00000005162	tpm3	1.73528	0.639357	2.7141
ENSDARG00000005191	ahcy	3.46448	0.909173	3.81058
ENSDARG00000005236	srcap	6.84261	0.937244	7.30079
ENSDARG00000005254	kdelr2a	2.70456	0.327946	8.24696
ENSDARG00000005315	celf1	1.33504	0.509283	2.62141
ENSDARG00000005350	dip2ba	1.81345	0.557483	3.25293
ENSDARG00000005355	larp6a	5.20631	1.41458	3.68046
ENSDARG00000005382	prdm9	1.4169	0.202818	6.98606
ENSDARG00000005451	gdi2	3.25838	0.937395	3.47599
ENSDARG00000005453	foxp2	1.23316	0.241241	5.11175
ENSDARG00000005454	tacc3	4.12063	0.809282	5.09171
ENSDARG00000005458	csnk1g2a	3.76215	0.382328	9.84012
ENSDARG00000005462	kif4	3.15612	0.51784	6.09478
ENSDARG00000005463	slc30a1a	1.15644	0.318139	3.63502
ENSDARG00000005468	irf2bp1	1.29463	0.549852	2.3545
ENSDARG00000005513	naca	2.16051	0.578539	3.73442
ENSDARG00000005536	ubr7	1.04549	0.374134	2.79443
ENSDARG00000005544	btbd3a	1.05411	0.220942	4.77097
ENSDARG00000005560	ywhah	1.09057	0.256015	4.25979
ENSDARG00000005576	mphosph8	1.75227	0.773216	2.26621
ENSDARG00000005590	mtf2	1.02358	0.38141	2.68367
ENSDARG00000005606	paxip1	5.82571	0.513879	11.3367
ENSDARG00000005619	nek2	2.7077	0.847521	3.19485
ENSDARG00000005625	maco1a	2.18476	0.123289	17.7207
ENSDARG00000005675	sec61a1l	1.71564	0.711383	2.4117
ENSDARG00000005738	rpf1	1.57352	0.49121	3.20337
ENSDARG00000005772	tsr2	2.77375	0.982333	2.82364
ENSDARG00000005774	ddx3xb	10.8199	2.77247	3.90263
ENSDARG00000005791	rpl28	1.65773	0.435623	3.80542
ENSDARG00000005823	slc39a10	1.38858	0.0543288	25.5588
ENSDARG00000005834	gatad2b	1.43815	0.0602874	23.8548
ENSDARG00000005840	got2b	1.585	0.481143	3.29424
ENSDARG00000005867	gon4l	3.1411	0.446757	7.0309
ENSDARG00000005915	tcf3a	1.44851	0.563324	2.57137
ENSDARG00000005941	yes1	1.62128	0.507145	3.19687
ENSDARG00000005945	sart1	4.27185	1.36749	3.12385
ENSDARG00000005989	rgl1	1.16507	0.16596	7.02014
ENSDARG00000006003	mycla	10.359	3.79971	2.72627
ENSDARG00000006010	bmi1a	1.61082	0.0598332	26.9219
ENSDARG00000006019	tktb	4.44266	1.47187	3.01837
ENSDARG00000006038	aebp2	1.86609	0.846787	2.20373
ENSDARG00000006060	crybg1b	2.52998	0.27738	9.12097
ENSDARG00000006062	akap1b	5.23186	0.808023	6.47489
ENSDARG00000006110	chrd	2.03099	0.975867	2.08121
ENSDARG00000006124	kdm5c	2.37438	0.821161	2.8915
ENSDARG00000006125	csnk1db	3.70746	0.721844	5.13609
ENSDARG00000006192	gatad2ab	1.68997	0.425593	3.97087
ENSDARG00000006196	sav1	1.73178	0.139226	12.4386
ENSDARG00000006200	eif4g1a	4.77608	0.99773	4.78694
ENSDARG00000006251	ell2	5.35522	1.22885	4.3579
ENSDARG00000006253	mier3a	1.51609	0.547548	2.76887
ENSDARG00000006257	vldlr	1.63598	0.738559	2.21509
ENSDARG00000006272	mpp5a	1.89795	0.312301	6.07731
ENSDARG00000006283	waslb	2.52827	0.566336	4.46426
ENSDARG00000006290	ndufs5	1.19858	0	inf
ENSDARG00000006301	raph1a	1.03897	0.224647	4.62492
ENSDARG00000006345	med17	1.96461	0.384332	5.11175
ENSDARG00000006385	triobpb	2.58229	0.608908	4.24086
ENSDARG00000006389	smad2	3.80863	0.705858	5.39574
ENSDARG00000006392	exosc9	1.08816	0.456159	2.38548
ENSDARG00000006395	rbm25b	3.96553	1.62148	2.44562
ENSDARG00000006399	ywhae1	4.91333	1.48546	3.3076
ENSDARG00000006477	ddi2	4.48662	1.09713	4.0894
ENSDARG00000006487	anp32a	3.6706	1.38575	2.64882
ENSDARG00000006514	her6	1.09117	0.103288	10.5643
ENSDARG00000006524	supt6h	3.01414	1.49068	2.02198
ENSDARG00000006527	brd3a	9.93306	1.89391	5.24474
ENSDARG00000006553	rras	1.39107	0.340165	4.0894
ENSDARG00000006580	cldnd	11.496	4.08899	2.81146
ENSDARG00000006600	lsm14aa	2.38037	0.694413	3.42788
ENSDARG00000006604	nectin3b	2.3762	0.24253	9.79753
ENSDARG00000006609	map2k2a	1.01727	0.348262	2.921
ENSDARG00000006624	ppp2r2ab	4.52094	1.3537	3.33968
ENSDARG00000006640	eomesa	3.37055	0.552547	6.10003
ENSDARG00000006712	wipf2b	1.33956	0.157233	8.51959
ENSDARG00000006766	snd1	1.51375	0.715234	2.11645
ENSDARG00000006782	rb1	1.44517	0.466479	3.09803
ENSDARG00000006812	wdr26b	1.43295	0.550984	2.60072
ENSDARG00000006837	mycn	2.04533	0.510795	4.00421
ENSDARG00000006924	fbxo38	1.27017	0.511578	2.48285
ENSDARG00000006963	cse1l	1.3192	0.358432	3.68046
ENSDARG00000007025	ttc9c	1.41532	0	inf
ENSDARG00000007045	cnot4a	4.07208	0.545901	7.45937
ENSDARG00000007065	mrps18b	1.10776	0.141332	7.83802
ENSDARG00000007081	pias4a	2.0593	1.00714	2.0447
ENSDARG00000007098	itm2ba	1.48517	0.683625	2.1725
ENSDARG00000007135	cnot3a	1.94992	0.639946	3.04701
ENSDARG00000007172	plxna3	1.01756	0.457524	2.22406
ENSDARG00000007196	rae1	1.04108	0.509158	2.0447
ENSDARG00000007198	mta1	1.58752	0.0854761	18.5727
ENSDARG00000007216	abce1	2.09284	0.71968	2.90802
ENSDARG00000007231	ryk	2.14696	0.51836	4.14183
ENSDARG00000007264	nipsnap2	1.20302	0.185798	6.47489
ENSDARG00000007271	mynn	3.39683	0.574057	5.91724
ENSDARG00000007279	yipf5	1.96858	0.888712	2.21509
ENSDARG00000007294	aco2	2.88105	0.681791	4.22572
ENSDARG00000007320	rpl7	3.75148	1.22316	3.06705
ENSDARG00000007329	tbx16	13.3015	3.78767	3.5118
ENSDARG00000007369	tcf7l1b	1.84193	0.341695	5.39058
ENSDARG00000007383	kcnk6	1.89535	0.540725	3.5052
ENSDARG00000007387	irf2a	2.68332	0.590547	4.54378
ENSDARG00000007405	strap	2.46477	0.784265	3.14278
ENSDARG00000007413	arid2	9.09651	0.760552	11.9604
ENSDARG00000007438	ube2ib	3.45917	1.64948	2.09713
ENSDARG00000007449	slc25a39	1.3394	0.214382	6.2477
ENSDARG00000007485	epc2	3.6021	0.765946	4.70281
ENSDARG00000007494	st3gal8	1.66529	0.579771	2.87232
ENSDARG00000007523	kmt2e	4.23476	0.433484	9.76913
ENSDARG00000007566	appbp2	2.43097	0.987714	2.46121
ENSDARG00000007630	mkrn2	1.12253	0.351357	3.19485
ENSDARG00000007639	cnot4b	3.70448	0.670582	5.52428
ENSDARG00000007691	cul1b	1.08179	0.453489	2.38548
ENSDARG00000007708	nsa2	4.05321	1.91394	2.11773
ENSDARG00000007755	wdr61	1.55964	0.602188	2.58995
ENSDARG00000007791	ppp2r1ba	1.27688	0.330608	3.86221
ENSDARG00000007812	sp3b	2.04701	0.305429	6.70208
ENSDARG00000007818	palm1b	1.58935	0.115156	13.8017
ENSDARG00000007901	crnkl1	2.53441	0.871001	2.90977
ENSDARG00000007923	ptpn1	1.59015	0.362925	4.3815
ENSDARG00000007943	gabpb2a	1.15792	0.401893	2.88117
ENSDARG00000007960	hnrnpaba	11.1221	4.72949	2.35165
ENSDARG00000007971	cks1b	1.06149	0.173047	6.1341
ENSDARG00000007989	nedd8	1.0761	0	inf
ENSDARG00000007996	pou2f1b	1.44962	0.322702	4.49215
ENSDARG00000008022	kif18a	1.6764	0.546584	3.06705
ENSDARG00000008026	fam129bb	1.10382	0.286642	3.85085
ENSDARG00000008032	sart3	5.11297	1.0693	4.78162
ENSDARG00000008107	src	1.14732	0.155387	7.38364
ENSDARG00000008141	rbl1	1.41717	0.36965	3.83381
ENSDARG00000008184	mia3	4.31912	1.28289	3.36671
ENSDARG00000008188	sf1	8.04213	3.16764	2.53884
ENSDARG00000008224	vps35	1.11198	0.27478	4.0468
ENSDARG00000008237	sars	1.68961	0.469001	3.60257
ENSDARG00000008247	vezf1a	4.15299	1.83338	2.26521
ENSDARG00000008255	cnot6a	7.80953	2.0024	3.90008
ENSDARG00000008278	rcor2	1.84103	0.512293	3.59372
ENSDARG00000008292	eif2s3	3.11126	0.949492	3.27676
ENSDARG00000008322	ambra1a	1.139	0.280865	4.05532
ENSDARG00000008333	znfl2a	9.50083	2.62232	3.62307
ENSDARG00000008370	csnk1da	3.36958	1.00184	3.36339
ENSDARG00000008377	epn2	1.55685	0.490825	3.17191
ENSDARG00000008380	brd7	2.73677	0.611872	4.47278
ENSDARG00000008383	arpc1a	1.02688	0.470828	2.18101
ENSDARG00000008447	fkbp4	2.11523	0.613875	3.4457
ENSDARG00000008490	ltv1	1.607	0.147363	10.9051
ENSDARG00000008502	pno1	3.01247	0.519991	5.79332
ENSDARG00000008623	cops3	1.44363	0.498376	2.89666
ENSDARG00000008678	snx3	1.08101	0.417386	2.58995
ENSDARG00000008727	ranbp3a	1.58101	0.639908	2.47068
ENSDARG00000008740	esf1	1.29621	0.39155	3.31047
ENSDARG00000008748	ube2na	5.24772	1.1505	4.56126
ENSDARG00000008757	entpd6	1.19441	0.094727	12.609
ENSDARG00000008765	tmed5	1.60554	0.530851	3.02445
ENSDARG00000008784	prpf4ba	3.63997	1.51149	2.4082
ENSDARG00000008796	her5	2.6129	0.479207	5.45254
ENSDARG00000008818	hsf1	2.00155	0.59128	3.38512
ENSDARG00000008859	mylipa	3.5813	1.64967	2.17092
ENSDARG00000008904	smarca2	1.26982	0.253482	5.00952
ENSDARG00000008966	tbl1xr1b	1.96727	0.635535	3.09545
ENSDARG00000008979	golga1	1.86055	0.31701	5.86905
ENSDARG00000009001	pdia6	2.44638	0.385951	6.33857
ENSDARG00000009031	tnikb	2.73895	0.861962	3.17758
ENSDARG00000009136	tp53bp2a	3.2466	0.619899	5.2373
ENSDARG00000009142	ppp1r13bb	3.13897	0.600721	5.22535
ENSDARG00000009212	ppiaa	7.33743	2.97584	2.46567
ENSDARG00000009273	ppm1da	2.60395	0.577896	4.50592
ENSDARG00000009436	ubxn7	1.57616	0.308341	5.11175
ENSDARG00000009447	atp5mc3b	1.82188	0.763737	2.38548
ENSDARG00000009484	arf1	2.42352	0.499061	4.85617
ENSDARG00000009505	prelid3b	3.77462	0.874444	4.31659
ENSDARG00000009534	wls	1.46773	0.499355	2.93926
ENSDARG00000009549	ubr4	1.68493	0.445956	3.77825
ENSDARG00000009629	unc119.1	1.14295	0.466627	2.44938
ENSDARG00000009657	fgfr1op2	1.12895	0.315506	3.57823
ENSDARG00000009693	llgl1	2.01546	0.53281	3.7827
ENSDARG00000009735	gigyf2	9.45304	1.38696	6.81567
ENSDARG00000009740	ppp1r7	2.345	0.524281	4.47278
ENSDARG00000009753	sf3b6	1.1813	0.119531	9.88272
ENSDARG00000009754	zc3h11a	4.16033	0.682442	6.09624
ENSDARG00000009771	ppme1	1.00601	0.276755	3.63502
ENSDARG00000009779	mcl1a	1.15265	0.450979	2.55588
ENSDARG00000009830	hdlbpa	4.88221	1.91394	2.55087
ENSDARG00000009862	dcps	2.19077	0.753354	2.90802
ENSDARG00000009870	mapk8b	1.13589	0.141837	8.00841
ENSDARG00000009881	ier5	3.97629	0.856373	4.64318
ENSDARG00000009942	cdc6	8.31175	2.82908	2.93797
ENSDARG00000009950	edf1	5.30439	0.763003	6.95198
ENSDARG00000009953	med14	2.03094	0.443277	4.58165
ENSDARG00000009958	cbl	2.20854	0.429449	5.14273
ENSDARG00000010002	gna11a	3.50579	0.83735	4.18677
ENSDARG00000010098	pank1b	1.13431	0.375803	3.01837
ENSDARG00000010149	atp5fa1	10.0293	3.90233	2.57008
ENSDARG00000010181	asap2a	1.06797	0.410388	2.60235
ENSDARG00000010194	eif4bb	3.87945	1.48767	2.60773
ENSDARG00000010238	rbm22	2.59991	1.01723	2.55588
ENSDARG00000010266	igf2bp3	17.519	6.53573	2.68049
ENSDARG00000010280	clasp1a	1.40613	0.395058	3.55929
ENSDARG00000010281	xpo4	1.74409	0.440611	3.95833
ENSDARG00000010301	b4galt6	2.62657	0.451482	5.81766
ENSDARG00000010332	zgc:56231	1.42341	0.271667	5.23955
ENSDARG00000010381	rnf2	3.33025	0.909054	3.66342
ENSDARG00000010400	lrrfip2	1.07384	0.294102	3.65125
ENSDARG00000010411	epn1	2.44583	0.554928	4.40747
ENSDARG00000010437	tent5c	2.99202	0.820544	3.64638
ENSDARG00000010481	bzw1a	7.49981	3.64209	2.0592
ENSDARG00000010524	si:ch211-282j22.3	1.28284	0.231655	5.53773
ENSDARG00000010553	mmgt1	1.63183	0.478846	3.40784
ENSDARG00000010571	ezh2	2.54707	1.18235	2.15424
ENSDARG00000010572	slc25a25a	2.48824	0.740018	3.3624
ENSDARG00000010583	pard3ab	2.42685	0.384141	6.3176
ENSDARG00000010596	slc7a6os	1.53239	0.147431	10.3939
ENSDARG00000010641	slc20a1b	1.15183	0.463914	2.48285
ENSDARG00000010681	tjap1	1.49044	0.148257	10.0531
ENSDARG00000010745	dnaja2b	2.2681	0.583819	3.88493
ENSDARG00000010770	sox19a	4.98949	1.97657	2.52432
ENSDARG00000010779	tlk2	7.84175	1.0902	7.19297
ENSDARG00000010784	ppp1r12a	5.32869	0.753966	7.06755
ENSDARG00000010823	memo1	1.25199	0.514339	2.43417
ENSDARG00000010844	kras	2.05394	0.717513	2.86258
ENSDARG00000010873	DDX17	1.87505	0.611351	3.06705
ENSDARG00000010948	kif11	3.31654	1.20575	2.75061
ENSDARG00000011000	gtf2a1	6.8174	1.69057	4.03261
ENSDARG00000011020	hnrnpa1a	15.3548	7.07847	2.16922
ENSDARG00000011027	fgfr1a	2.12927	0.68473	3.10965
ENSDARG00000011049	slc17a9b	1.46552	0.103625	14.1425
ENSDARG00000011146	uqcrb	1.40816	0.229563	6.1341
ENSDARG00000011157	arhgef18a	1.60724	0.336879	4.77097
ENSDARG00000011190	fgfr1b	3.76122	0.696507	5.40011
ENSDARG00000011201	rplp2l	3.0016	0.314569	9.54194
ENSDARG00000011219	akt2	3.57365	1.03921	3.43882
ENSDARG00000011245	esrp1	1.23942	0.432972	2.86258
ENSDARG00000011299	blzf1	3.75252	1.04374	3.59527
ENSDARG00000011312	stk3	1.21146	0.583644	2.07568
ENSDARG00000011333	arhgap33	1.2248	0.0898514	13.6313
ENSDARG00000011360	nfatc2ip	1.4276	0.551205	2.58995
ENSDARG00000011373	mknk2a	3.93053	0.832336	4.72229
ENSDARG00000011418	sigmar1	1.07897	0.275316	3.91901
ENSDARG00000011493	dcun1d3	1.17444	0.273515	4.29387
ENSDARG00000011496	ppm1bb	1.26895	0.478031	2.65452
ENSDARG00000011510	rcc2	2.65047	0.855535	3.09803
ENSDARG00000011533	sema6dl	2.65333	0.735988	3.60513
ENSDARG00000011564	sfpq	14.7092	3.42562	4.29387
ENSDARG00000011597	atxn2l	13.1185	1.68308	7.79433
ENSDARG00000011609	FOXK2	6.4237	0.865087	7.42549
ENSDARG00000011613	rbm39a	1.0353	0.391998	2.64107
ENSDARG00000011662	chuk	1.21475	0.25204	4.81965
ENSDARG00000011665	aldoaa	2.66195	0.84905	3.13521
ENSDARG00000011740	u2af2b	1.52785	0.689747	2.21509
ENSDARG00000011764	ints13	1.53854	0.180588	8.51959
ENSDARG00000011777	cttn	3.35318	0.495075	6.77307
ENSDARG00000011819	pcnx1	1.04362	0.271352	3.84599
ENSDARG00000011855	aak1a	1.33647	0.15687	8.51959
ENSDARG00000011863	ptk7a	3.93344	1.61143	2.44096
ENSDARG00000011921	txnl1	2.49524	0.827713	3.01462
ENSDARG00000011932	prkcbp1l	1.35466	0.355983	3.80542
ENSDARG00000011934	gyg1a	3.03277	1.27134	2.38548
ENSDARG00000011948	insra	1.018	0.0485728	20.9582
ENSDARG00000012025	hs6st2	1.8366	0.449112	4.0894
ENSDARG00000012040	rnf19a	6.904	2.25436	3.06251
ENSDARG00000012140	ccnl1b	4.23084	0.606957	6.97057
ENSDARG00000012141	papolg	5.49353	1.53526	3.57823
ENSDARG00000012196	fer	1.05692	0.136828	7.72443
ENSDARG00000012199	gpt2	2.11285	0.861108	2.45364
ENSDARG00000012222	nup35	1.04257	0.273971	3.80542
ENSDARG00000012274	eif4e1c	2.4163	0.796676	3.03297
ENSDARG00000012314	usp25	1.49211	0.382584	3.90008
ENSDARG00000012341	capn9	1.21745	0.297709	4.0894
ENSDARG00000012369	rdh10b	1.69838	0.62297	2.72627
ENSDARG00000012387	pdha1a	1.80239	0.566673	3.18065
ENSDARG00000012389	adar	2.35678	0.644689	3.65568
ENSDARG00000012399	adssl	2.24327	1.00755	2.22645
ENSDARG00000012432	fam76b	4.94524	1.30526	3.78871
ENSDARG00000012458	zgc:77849	2.90104	0.666223	4.35446
ENSDARG00000012485	aurka	6.85187	2.71706	2.5218
ENSDARG00000012495	mphosph10	2.81757	1.27199	2.21509
ENSDARG00000012505	u2af2a	3.33933	1.24431	2.68367
ENSDARG00000012513	sdcbp2	2.48755	0.556743	4.46805
ENSDARG00000012519	hcfc1b	13.0164	1.76134	7.39003
ENSDARG00000012553	rap1aa	3.55423	1.55151	2.29082
ENSDARG00000012577	waca	11.0323	1.40077	7.87589
ENSDARG00000012588	ptdss1a	1.00352	0.238763	4.203
ENSDARG00000012591	pdcd10b	1.60114	0.634921	2.5218
ENSDARG00000012603	eif3ja	3.39017	1.01832	3.32919
ENSDARG00000012627	cdc34b	2.74887	0.905404	3.03607
ENSDARG00000012682	pfn2l	4.3723	0.67527	6.47489
ENSDARG00000012688	eif1b	3.49376	1.31958	2.64763
ENSDARG00000012718	wee2	2.91779	0.707605	4.12348
ENSDARG00000012723	rbm14a	3.55823	0.639265	5.56613
ENSDARG00000012741	maco1b	4.46318	0.467743	9.54194
ENSDARG00000012777	nucks1b	2.12943	0.579771	3.67289
ENSDARG00000012788	foxa3	2.0181	0.574945	3.51007
ENSDARG00000012790	tmem161a	1.2338	0.295548	4.1746
ENSDARG00000012827	mettl3	1.34578	0.596087	2.25769
ENSDARG00000012848	arih2	3.61811	0.597208	6.05837
ENSDARG00000012866	picalma	1.4296	0.346699	4.12348
ENSDARG00000012874	snap23.1	1.18206	0.258304	4.57624
ENSDARG00000012887	znf143a	2.08404	0.287785	7.24165
ENSDARG00000012946	syap1	1.72751	0.633655	2.72627
ENSDARG00000012981	osbpl7	2.63161	0.898884	2.92764
ENSDARG00000012982	nf1a	1.0742	0.236064	4.55046
ENSDARG00000012987	gpia	1.14895	0.264432	4.34499
ENSDARG00000013006	pibf1	1.66865	0.061981	26.9219
ENSDARG00000013031	mta2	3.27207	0.800133	4.0894
ENSDARG00000013078	ywhaba	3.96425	1.19628	3.31383
ENSDARG00000013150	dhx16	1.97371	0.827382	2.38548
ENSDARG00000013161	zgc:55558	1.45865	0.462077	3.15673
ENSDARG00000013245	wbp1la	1.4619	0.268114	5.45254
ENSDARG00000013346	tasorb	3.46218	0.814931	4.24843
ENSDARG00000013379	ppp6r3	3.79647	0.51745	7.33687
ENSDARG00000013382	cwc15	3.06155	0.713004	4.29387
ENSDARG00000013397	bnip2	1.33376	0.268068	4.97544
ENSDARG00000013434	hira	2.24232	0.216919	10.3371
ENSDARG00000013457	mtrex	1.57425	0.627894	2.50719
ENSDARG00000013472	nedd1	1.37433	0.231773	5.92963
ENSDARG00000013475	cct4	2.94156	0.746978	3.93794
ENSDARG00000013478	rrp15	1.82783	0.631012	2.89666
ENSDARG00000013582	csnk2a2b	2.12548	0.187111	11.3595
ENSDARG00000013623	vdac2	3.26534	1.42887	2.28525
ENSDARG00000013655	tpd52l2b	1.17651	0.191799	6.1341
ENSDARG00000013670	hyou1	3.99108	0.785127	5.08335
ENSDARG00000013681	si:dkey-42i9.6	1.31374	0.654632	2.00684
ENSDARG00000013694	stimate	2.01694	0.771985	2.61267
ENSDARG00000013705	ccm2	2.28298	0.265315	8.60478
ENSDARG00000013708	usp9	2.13067	0.806215	2.64281
ENSDARG00000013719	gtse1	2.46953	0.899907	2.7442
ENSDARG00000013729	srsf6a	5.65289	2.74769	2.05732
ENSDARG00000013732	vta1	1.18846	0.293335	4.05154
ENSDARG00000013763	rrbp1a	8.03736	1.07204	7.49724
ENSDARG00000013776	thop1	2.16276	0.915981	2.36114
ENSDARG00000013828	snx13	1.4362	0.344033	4.1746
ENSDARG00000013830	osbpl2b	1.167	0.253664	4.60058
ENSDARG00000013841	abl2	1.07986	0.163902	6.58848
ENSDARG00000013861	armc1	2.86021	0.305201	9.37155
ENSDARG00000013863	fam133b	1.72062	0.748004	2.30029
ENSDARG00000013892	sorl1	1.23653	0.203639	6.07214
ENSDARG00000013946	ivns1abpb	4.04666	1.90629	2.1228
ENSDARG00000013990	ube2q2	2.64853	1.08806	2.43417
ENSDARG00000014003	stard8	1.07092	0.292947	3.65568
ENSDARG00000014008	cwc22	3.34419	1.42586	2.34539
ENSDARG00000014013	lbr	1.05292	0.328693	3.20337
ENSDARG00000014017	rrm1	5.38031	1.57338	3.41959
ENSDARG00000014041	smarcad1a	1.66237	0.302778	5.4904
ENSDARG00000014068	pgam1b	1.20072	0.546736	2.19616
ENSDARG00000014113	wasla	1.5499	0.270718	5.72516
ENSDARG00000014139	srp72	3.2623	0.334718	9.74641
ENSDARG00000014159	mtdha	1.78907	0.34027	5.2578
ENSDARG00000014165	ssr3	1.38219	0.168997	8.1788
ENSDARG00000014222	zgc:86598	1.74326	0.208794	8.3492
ENSDARG00000014274	rfc2	1.34083	0	inf
ENSDARG00000014292	med15	4.13525	0.166227	24.8772
ENSDARG00000014329	npm1a	9.52026	4.1326	2.3037
ENSDARG00000014348	stk17b	1.0429	0.417313	2.49908
ENSDARG00000014366	luc7l3	2.60192	0.857003	3.03607
ENSDARG00000014373	vasa	1.31171	0.494882	2.65054
ENSDARG00000014386	galnt6	1.11519	0.288744	3.86221
ENSDARG00000014428	ppp2r5d	1.8911	0.273555	6.91304
ENSDARG00000014498	ythdf2	7.77048	1.6523	4.70281
ENSDARG00000014517	usp5	2.41038	0.95582	2.5218
ENSDARG00000014550	rfx3	1.28524	0.342857	3.74862
ENSDARG00000014569	hnrnpr	1.98491	0.748406	2.65218
ENSDARG00000014571	ctnnb1	10.5514	4.28199	2.46413
ENSDARG00000014577	rhpn2	1.20159	0.189567	6.33857
ENSDARG00000014674	acsl3b	1.58032	0.380496	4.1533
ENSDARG00000014680	znf710a	2.47277	1.03659	2.38548
ENSDARG00000014685	esco2	4.67527	1.42625	3.27801
ENSDARG00000014690	rps4x	4.15183	0.761449	5.45254
ENSDARG00000014692	znf622	2.24491	0.757184	2.96482
ENSDARG00000014731	cacybp	1.313	0.296376	4.43019
ENSDARG00000014763	arf2a	1.3881	0.613779	2.26156
ENSDARG00000014770	usp4	1.756	0.326129	5.38438
ENSDARG00000014775	zgc:113220	1.64992	0.1827	9.03076
ENSDARG00000014790	g3bp2	1.06076	0.253361	4.18677
ENSDARG00000014793	ehd1b	1.39668	0.577243	2.41956
ENSDARG00000014817	ranbp1	3.59707	1.74162	2.06535
ENSDARG00000014866	hprt1l	1.46313	0	inf
ENSDARG00000014875	abi2b	4.14258	0.552547	7.49724
ENSDARG00000014914	lamp2	18.7477	2.35562	7.95872
ENSDARG00000014943	kif23	4.94553	2.29993	2.1503
ENSDARG00000014945	znf598	3.42473	0.507089	6.75371
ENSDARG00000014966	ccdc82	1.5356	0.2861	5.36734
ENSDARG00000014994	tbp	1.40613	0.485431	2.89666
ENSDARG00000015006	dnm1l	1.43046	0.295603	4.83913
ENSDARG00000015059	daam1a	1.00523	0.160895	6.2477
ENSDARG00000015088	dnajb11	1.72197	0.346094	4.97544
ENSDARG00000015126	gorasp2	5.05592	1.26265	4.00421
ENSDARG00000015128	rpl27	2.2651	1.10779	2.0447
ENSDARG00000015164	mknk2b	2.11106	0.657017	3.2131
ENSDARG00000015206	hnrnpua	1.82768	0.858108	2.1299
ENSDARG00000015222	cbll1	3.90843	0.488041	8.00841
ENSDARG00000015224	cd2ap	1.06431	0.295431	3.60257
ENSDARG00000015239	prpf19	3.62547	1.64177	2.20828
ENSDARG00000015254	fzr1a	3.75944	0.678877	5.53773
ENSDARG00000015292	ube2g1a	5.05967	1.17022	4.32369
ENSDARG00000015293	fam110a	6.05429	0.862417	7.02014
ENSDARG00000015310	pitpnbl	2.51314	0.520559	4.82777
ENSDARG00000015314	zc4h2	1.18719	0.0774158	15.3353
ENSDARG00000015352	lsg1	1.22587	0.580195	2.11286
ENSDARG00000015394	thoc7	1.67215	0.817798	2.0447
ENSDARG00000015427	hdac1	2.9607	1.05308	2.81146
ENSDARG00000015460	racgap1	1.73389	0.616722	2.81146
ENSDARG00000015538	znf207a	2.921	0.979593	2.98186
ENSDARG00000015649	rap2c	3.98315	1.45036	2.74631
ENSDARG00000015657	zgc:77112	2.93521	0.909835	3.22608
ENSDARG00000015676	nmd3	1.20779	0.551314	2.19075
ENSDARG00000015681	gsk3ab	3.50941	0.76282	4.60058
ENSDARG00000015707	dvl3a	4.53382	1.00309	4.51987
ENSDARG00000015757	tmem50a	1.61396	0.321086	5.02656
ENSDARG00000015759	tspan7	1.5598	0.631325	2.47068
ENSDARG00000015805	cgnl1	4.99018	1.04595	4.77097
ENSDARG00000015822	sesn3	1.106	0.427036	2.58995
ENSDARG00000015835	eif4e2rs1	1.65241	0.692692	2.38548
ENSDARG00000015862	rpl5b	5.7711	2.84744	2.02677
ENSDARG00000015863	socs6b	1.36403	0.623785	2.18669
ENSDARG00000015889	zc3h15	6.1213	1.26872	4.82478
ENSDARG00000015905	lztr1	1.11071	0.22324	4.97544
ENSDARG00000015907	dcbld1	1.06164	0.225746	4.70281
ENSDARG00000015922	stk17al	2.42456	0.667	3.63502
ENSDARG00000015930	rwdd1	1.96443	0.938397	2.09338
ENSDARG00000015946	slc44a1a	1.18029	0.40407	2.921
ENSDARG00000015971	rapgef1b	2.589	0.684109	3.78449
ENSDARG00000015978	COX5B	2.60998	0.494113	5.28214
ENSDARG00000015990	hcfc1a	11.8937	2.48642	4.78348
ENSDARG00000015998	wdhd1	1.49399	0.375771	3.97581
ENSDARG00000016011	gpcpd1	1.38651	0.303626	4.5665
ENSDARG00000016016	dbnlb	1.48998	0.666949	2.23403
ENSDARG00000016080	nob1	1.57911	0.402935	3.91901
ENSDARG00000016086	smurf1	2.05051	0.792665	2.58686
ENSDARG00000016117	exd2	2.51711	0.738626	3.40784
ENSDARG00000016153	dag1	3.52074	0.897191	3.92417
ENSDARG00000016154	zfp36l1a	2.87927	0.752878	3.82435
ENSDARG00000016156	fam53b	1.4967	0.747564	2.0021
ENSDARG00000016173	cct3	2.59834	1.25972	2.06264
ENSDARG00000016177	eif4enif1	3.05169	0.77708	3.92712
ENSDARG00000016181	trim33	9.07837	1.25548	7.231
ENSDARG00000016200	trib3	2.68196	1.31167	2.0447
ENSDARG00000016212	nup214	2.18795	0.399607	5.47526
ENSDARG00000016239	psmd13	1.69852	0	inf
ENSDARG00000016255	chmp4ba	1.61519	0.236983	6.81567
ENSDARG00000016260	fxr2	3.59939	0.773781	4.6517
ENSDARG00000016263	zdhhc5a	2.50576	0.335496	7.46884
ENSDARG00000016302	upf1	1.36361	0.608507	2.24091
ENSDARG00000016350	cap1	5.07089	1.30814	3.87641
ENSDARG00000016364	gna15.1	1.92266	0.497812	3.86221
ENSDARG00000016393	arf2b	3.3639	1.2548	2.68083
ENSDARG00000016447	ythdf1	3.10778	0.409866	7.58243
ENSDARG00000016484	dkc1	7.53146	3.24029	2.32432
ENSDARG00000016496	cdk8	3.03804	1.20782	2.51531
ENSDARG00000016526	gata3	1.70563	0.417085	4.0894
ENSDARG00000016532	suco	3.26974	0.393039	8.31913
ENSDARG00000016548	eif5b	2.06769	0.748583	2.76214
ENSDARG00000016630	tprb	3.61247	1.52047	2.37589
ENSDARG00000016651	znf106a	1.60953	0.682849	2.35709
ENSDARG00000016664	rnf20	1.85789	0.587118	3.16442
ENSDARG00000016721	sdha	1.19921	0.446856	2.68367
ENSDARG00000016733	psat1	1.03232	0.0890955	11.5866
ENSDARG00000016743	angel2	2.33394	0.668169	3.49303
ENSDARG00000016745	slc35f6	1.12835	0.294316	3.83381
ENSDARG00000016754	tbca	1.52835	0.236043	6.47489
ENSDARG00000016763	znf292a	1.91068	0.171854	11.1181
ENSDARG00000016775	aqr	1.13597	0.277783	4.0894
ENSDARG00000016782	huwe1	2.78909	0.88509	3.1512
ENSDARG00000016783	srsf6b	1.3302	0.544654	2.44228
ENSDARG00000016788	zeb1a	7.33652	0.610989	12.0076
ENSDARG00000016811	ints3	3.04863	0.799426	3.81353
ENSDARG00000016830	rimkla	3.76125	0.971816	3.87033
ENSDARG00000016864	farsb	1.02482	0.300724	3.40784
ENSDARG00000016866	fam102ab	1.10349	0.444445	2.48285
ENSDARG00000016867	rnf128a	1.12043	0.400952	2.79443
ENSDARG00000016871	smarce1	16.306	3.16537	5.15138
ENSDARG00000016903	wdr5	4.47676	1.36946	3.269
ENSDARG00000016968	tmem214	1.36307	0.444425	3.06705
ENSDARG00000016999	lin28a	1.52462	0.625879	2.43597
ENSDARG00000017004	myo10	1.00436	0.179983	5.58033
ENSDARG00000017010	scamp2l	1.42161	0.269136	5.28214
ENSDARG00000017037	ikbkg	2.02091	0.359406	5.62293
ENSDARG00000017049	adsl	1.00471	0.173425	5.79332
ENSDARG00000017105	vaspb	1.16893	0.214382	5.45254
ENSDARG00000017180	npc1	1.46716	0.249579	5.87852
ENSDARG00000017219	pabpc1a	23.0618	5.21855	4.41919
ENSDARG00000017220	otud7b	1.07229	0.170083	6.3045
ENSDARG00000017230	fbxw11b	4.45411	1.25256	3.556
ENSDARG00000017235	eif5a	3.08205	1.10461	2.79017
ENSDARG00000017294	gnai2b	1.44749	0.364073	3.97581
ENSDARG00000017311	gpsm2	1.50498	0.339711	4.43019
ENSDARG00000017316	bag5	1.28984	0.383978	3.35915
ENSDARG00000017320	f11r.1	1.60743	0.589608	2.72627
ENSDARG00000017354	epha2a	1.16767	0.214151	5.45254
ENSDARG00000017365	slc23a2	1.4738	0.270297	5.45254
ENSDARG00000017386	sobpb	1.64862	0.168758	9.76913
ENSDARG00000017397	smarcc1a	6.55373	1.86444	3.51512
ENSDARG00000017423	patl1	3.41722	0.678555	5.03602
ENSDARG00000017427	phf20l1	1.7467	0.488148	3.57823
ENSDARG00000017454	nup50	1.6702	0.598386	2.79118
ENSDARG00000017500	rock2a	1.41771	0.220406	6.43229
ENSDARG00000017522	ctdp1	2.86623	0.68337	4.19426
ENSDARG00000017525	ccnt1	3.71575	0.377846	9.83404
ENSDARG00000017571	mccc2	1.295	0.447065	2.89666
ENSDARG00000017661	braf	1.56737	0.103355	15.1649
ENSDARG00000017675	utp4	2.79851	0.41405	6.75887
ENSDARG00000017696	utp25	1.88953	0.592148	3.19097
ENSDARG00000017740	sec63	1.7759	0.885568	2.00538
ENSDARG00000017741	g3bp1	6.18977	2.811	2.20199
ENSDARG00000017744	smc2	3.06262	1.49162	2.05322
ENSDARG00000017775	atp5mc3a	1.13593	0.526308	2.1583
ENSDARG00000017781	hsd17b10	1.55414	0.253361	6.1341
ENSDARG00000017798	bcor	2.83975	0.331551	8.56503
ENSDARG00000017834	micall2b	3.47613	0.711655	4.88456
ENSDARG00000017841	cand1	2.19955	0.493959	4.4529
ENSDARG00000017842	syvn1	3.27581	0.499355	6.56008
ENSDARG00000017891	tcp1	3.02758	1.05764	2.86258
ENSDARG00000017905	casp3a	1.24846	0.159282	7.83802
ENSDARG00000017929	ncoa2	1.60787	0.116979	13.7449
ENSDARG00000018000	ubp1	1.81461	0.316954	5.72516
ENSDARG00000018049	sf3b2	6.83524	3.1451	2.1733
ENSDARG00000018096	scap	1.72818	0.241486	7.15645
ENSDARG00000018110	pak4	3.80511	1.31191	2.90045
ENSDARG00000018124	psmd3	1.98879	0.429112	4.63466
ENSDARG00000018145	aura	5.08633	1.04131	4.88456
ENSDARG00000018192	ubr5	3.46578	1.3257	2.6143
ENSDARG00000018241	mfap1	3.76234	1.48956	2.52581
ENSDARG00000018257	ncoa1	1.22351	0.133966	9.133
ENSDARG00000018260	bmp7a	2.13551	0.320185	6.66962
ENSDARG00000018272	wdr33	1.44434	0.627894	2.30029
ENSDARG00000018296	rev1	1.67682	0.0934271	17.9479
ENSDARG00000018312	rell1	2.51418	0.475977	5.28214
ENSDARG00000018319	arglu1b	1.98577	0.6937	2.86258
ENSDARG00000018325	taf5	2.32498	0.470514	4.94136
ENSDARG00000018328	rhocb	1.79622	0.732061	2.45364
ENSDARG00000018404	krt18a.1	8.65707	4.2053	2.05861
ENSDARG00000018476	pak2b	2.81024	0.772004	3.64019
ENSDARG00000018491	pdia4	1.33724	0.327001	4.0894
ENSDARG00000018494	smn1	1.75318	0.623581	2.81146
ENSDARG00000018524	midn	1.23614	0.339004	3.64638
ENSDARG00000018542	hapln4	1.11909	0.328387	3.40784
ENSDARG00000018574	sf3b4	5.52646	2.62668	2.10397
ENSDARG00000018602	rab5aa	2.76059	0.357384	7.72443
ENSDARG00000018618	cpsf6	1.78272	0.463527	3.84599
ENSDARG00000018698	carm1	4.48156	0.571772	7.83802
ENSDARG00000018782	kdm4aa	1.26686	0.0947129	13.3758
ENSDARG00000018853	si:dkey-199f5.8	3.38283	0.535722	6.31452
ENSDARG00000018854	scaf4b	2.5992	0.532126	4.88456
ENSDARG00000018898	zfand5a	1.45331	0.236924	6.1341
ENSDARG00000018903	aimp2	2.51279	0.975915	2.57481
ENSDARG00000018904	cstf3	5.34701	2.48677	2.15018
ENSDARG00000018907	kat6a	6.21494	0.916954	6.77781
ENSDARG00000018914	hnrnpk	2.04355	0.709659	2.87962
ENSDARG00000018961	gtpbp4	2.85168	1.01226	2.81714
ENSDARG00000018985	castor2	1.65947	0.397516	4.1746
ENSDARG00000019000	smc3	2.18626	1.0862	2.01275
ENSDARG00000019004	smarcd1	6.05456	1.82355	3.32021
ENSDARG00000019008	erp44	1.79327	0.381318	4.70281
ENSDARG00000019038	sgsm3	1.18082	0.310962	3.7973
ENSDARG00000019103	kdm4ab	1.36909	0.100437	13.6313
ENSDARG00000019156	haus5	1.30274	0.35396	3.68046
ENSDARG00000019181	rpsa	1.58566	0.786422	2.0163
ENSDARG00000019205	fam120c	1.10457	0.302755	3.64839
ENSDARG00000019208	camsap1a	1.02694	0.387052	2.65324
ENSDARG00000019223	arglu1a	1.21749	0.304643	3.99646
ENSDARG00000019230	rpl7a	5.16452	2.57955	2.0021
ENSDARG00000019239	cul1a	1.5755	0.342457	4.60058
ENSDARG00000019293	tfdp1a	1.86399	0.764585	2.43791
ENSDARG00000019299	znf687b	1.7871	0.195259	9.15247
ENSDARG00000019311	fbxo30b	1.48562	0.465005	3.19485
ENSDARG00000019345	mark3a	1.76648	0.176312	10.019
ENSDARG00000019362	ptbp1a	1.35528	0.589179	2.30029
ENSDARG00000019383	cdc42bpb	3.18906	0.979571	3.25557
ENSDARG00000019426	trioa	1.9015	0.485199	3.91901
ENSDARG00000019501	pcnx3	2.03443	0.407036	4.99816
ENSDARG00000019507	mcm5	2.52372	1.03193	2.44562
ENSDARG00000019530	hdgfl2	12.2872	2.05023	5.99309
ENSDARG00000019614	jade3	1.99338	0.879608	2.26621
ENSDARG00000019644	ldhba	4.82724	1.68061	2.87232
ENSDARG00000019707	spout1	1.39491	0.584751	2.38548
ENSDARG00000019728	bmpr1aa	1.38394	0.475906	2.90802
ENSDARG00000019765	zgc:158803	3.29116	0.815533	4.03559
ENSDARG00000019774	zhx3	1.2745	0.3918	3.25293
ENSDARG00000019797	qrich1	1.55568	0.524714	2.96482
ENSDARG00000019808	evpla	1.22274	0.509975	2.39766
ENSDARG00000019815	fn1a	1.03448	0.194137	5.32862
ENSDARG00000019842	cnot3b	2.02331	0.386162	5.23955
ENSDARG00000019897	gpat4	2.46929	0.30703	8.04249
ENSDARG00000019917	epb41l3b	1.05516	0.063189	16.6984
ENSDARG00000019920	lft1	1.29362	0.230061	5.62293
ENSDARG00000019924	cmpk	2.28082	0.492123	4.63466
ENSDARG00000019951	sec62	3.19583	1.44275	2.21509
ENSDARG00000019973	stk38a	1.21601	0.274483	4.43019
ENSDARG00000019998	slc30a7	1.14293	0.327203	3.49303
ENSDARG00000020008	vcp	2.60454	0.871997	2.98687
ENSDARG00000020009	bmp2k	3.11878	0.734404	4.24669
ENSDARG00000020043	cnot8	2.56048	0.631388	4.05532
ENSDARG00000020077	nol10	3.20886	0.158699	20.2198
ENSDARG00000020123	coq8a	1.61277	0.341524	4.72229
ENSDARG00000020131	fnbp1l	3.79594	1.19957	3.16442
ENSDARG00000020134	sipa1l1	1.83576	0.392794	4.6736
ENSDARG00000020178	nova1	2.0538	0.15453	13.2906
ENSDARG00000020201	cdc73	2.30408	0.693448	3.32264
ENSDARG00000020217	cpsf4	1.21329	0.508615	2.38548
ENSDARG00000020218	amfra	1.49279	0.149759	9.96792
ENSDARG00000020228	usf2	2.92555	0.741412	3.94591
ENSDARG00000020232	eif6	1.40979	0.620536	2.27189
ENSDARG00000020235	sept9a	1.42331	0.29383	4.84399
ENSDARG00000020242	fermt2	1.2659	0.437021	2.89666
ENSDARG00000020252	btbd10b	1.77738	0.43463	4.0894
ENSDARG00000020258	ewsr1a	2.40802	0.628101	3.83381
ENSDARG00000020261	rab2a	2.42743	0.368436	6.58848
ENSDARG00000020289	pif1	2.80987	1.15589	2.43092
ENSDARG00000020298	btg2	4.0316	0.990451	4.07047
ENSDARG00000020311	cnih1	2.46384	0.602493	4.0894
ENSDARG00000020334	ptpn11a	1.26347	0.370754	3.40784
ENSDARG00000020345	clasp2	1.45674	0.626656	2.32463
ENSDARG00000020377	eif4g2a	6.86098	2.32455	2.95153
ENSDARG00000020397	snx15	1.07597	0.0619085	17.38
ENSDARG00000020465	ewsr1b	8.36274	3.05495	2.73744
ENSDARG00000020469	map3k7	1.51951	0.659597	2.3037
ENSDARG00000020488	arhgap17a	2.36224	0.239027	9.88272
ENSDARG00000020573	ddx3xa	2.38207	0.344797	6.90861
ENSDARG00000020611	si:ch211-160d20.3	2.67261	0.547155	4.88456
ENSDARG00000020730	smpd4	1.37481	0.264542	5.19695
ENSDARG00000020749	caprin2	7.52469	1.57718	4.77097
ENSDARG00000020759	elf1	1.59656	0.299041	5.33894
ENSDARG00000020764	slmapb	2.22806	0.353409	6.3045
ENSDARG00000020863	trim25l	1.29375	0.295824	4.37339
ENSDARG00000020872	nfat5a	2.43421	0.295164	8.24696
ENSDARG00000020887	armc1l	1.28038	0	inf
ENSDARG00000020891	LO018197.1	2.10709	0.475621	4.43019
ENSDARG00000020913	ddx56	1.18262	0.36257	3.26179
ENSDARG00000020960	hgs	2.95486	0.535233	5.52069
ENSDARG00000020979	ripor3	2.81055	0.539544	5.20912
ENSDARG00000021032	foxd3	1.08332	0	inf
ENSDARG00000021059	alas1	7.06353	0.938595	7.52564
ENSDARG00000021082	sec31a	1.2484	0.575665	2.16862
ENSDARG00000021086	znf367	2.28144	0.453878	5.02656
ENSDARG00000021120	ndc1	1.39065	0.145741	9.54194
ENSDARG00000021124	cfl1	13.9478	4.13785	3.37079
ENSDARG00000021141	plekhf2	1.61066	0.656435	2.45364
ENSDARG00000021201	noto	3.49617	0.6412	5.45254
ENSDARG00000021225	prkci	1.56189	0.672768	2.32159
ENSDARG00000021252	cct6a	2.15415	0.940652	2.29007
ENSDARG00000021257	eif3d	1.68626	0.72161	2.3368
ENSDARG00000021288	mier3b	3.27545	1.06795	3.06705
ENSDARG00000021372	tob1b	1.95299	0.139778	13.9721
ENSDARG00000021378	phf21ab	2.12767	0.351195	6.05837
ENSDARG00000021380	ppm1db	1.51489	0.587118	2.58022
ENSDARG00000021439	ncoa4	3.49813	1.2207	2.86568
ENSDARG00000021466	ireb2	1.48869	0.15418	9.65553
ENSDARG00000021483	cdc14b	1.54559	0.294507	5.24807
ENSDARG00000021509	tab2	5.23764	0.960588	5.45254
ENSDARG00000021550	rad23b	3.87856	1.1221	3.45652
ENSDARG00000021557	wdr45b	1.54003	0.306379	5.02656
ENSDARG00000021569	gdap2	1.23036	0.0591868	20.7878
ENSDARG00000021611	si:dkey-151g10.3	5.49875	1.28514	4.27873
ENSDARG00000021669	sec61a1	4.77301	0.737157	6.47489
ENSDARG00000021702	pdcd4a	1.02941	0.215765	4.77097
ENSDARG00000021794	hmmr	3.17005	0.623346	5.08554
ENSDARG00000021806	zfp36l2	2.22169	0.0598107	37.1454
ENSDARG00000021811	calm1a	2.33319	1.12665	2.07092
ENSDARG00000021812	cherp	6.03674	0.619048	9.75165
ENSDARG00000021827	katna1	1.1264	0.539643	2.0873
ENSDARG00000021864	rplp1	2.03785	0.649989	3.13521
ENSDARG00000021973	st13	1.91004	0.720623	2.65054
ENSDARG00000021991	erlin1	1.50684	0.431384	3.49303
ENSDARG00000021996	ppp2r2aa	1.85701	0.829233	2.23943
ENSDARG00000022129	rbm4.3	12.3908	5.68893	2.17805
ENSDARG00000022232	ppan	3.52809	1.18804	2.96969
ENSDARG00000022260	si:ch211-57i17.1	1.21135	0.592435	2.0447
ENSDARG00000022280	brd2a	12.6394	2.65327	4.76372
ENSDARG00000022410	rrp12	1.95765	0.337914	5.79332
ENSDARG00000022418	faf1	1.73728	0.548162	3.16929
ENSDARG00000022430	ppp1r8b	2.10376	0.775702	2.71207
ENSDARG00000022648	otud3	1.91661	0.690684	2.77495
ENSDARG00000022684	fkbp1aa	1.8214	0.742324	2.45364
ENSDARG00000022690	chic2	1.04926	0.249645	4.203
ENSDARG00000022718	casp8ap2	2.79911	0.798905	3.50368
ENSDARG00000022788	cops7a	1.08634	0.398471	2.72627
ENSDARG00000022807	pitpnc1b	1.29018	0.378592	3.40784
ENSDARG00000022813	dnd1	0.641831	0.0724383	8.86037
ENSDARG00000022952	zgc:66448	3.90135	0.335614	11.6245
ENSDARG00000022968	fxr1	4.23657	1.40534	3.01462
ENSDARG00000022978	tmpob	1.61675	0.593028	2.72627
ENSDARG00000022996	setx	4.79321	1.73378	2.76461
ENSDARG00000023028	cdv3	2.49359	0.439034	5.67973
ENSDARG00000023058	foxo3a	1.26499	0.393698	3.2131
ENSDARG00000023110	mapk7	1.43917	0.301652	4.77097
ENSDARG00000023117	gopc	1.22773	0.543799	2.25769
ENSDARG00000023160	snrnp40	1.28625	0.333034	3.86221
ENSDARG00000023190	kpna4	11.5465	2.30349	5.01262
ENSDARG00000023214	mob2a	2.91097	0.94911	3.06705
ENSDARG00000023472	ctnnb2	10.2213	4.04103	2.52937
ENSDARG00000023495	ift74	1.26688	0.272016	4.65738
ENSDARG00000023532	pinx1	3.90949	1.05087	3.72022
ENSDARG00000023536	nnt	2.48152	0.536907	4.62188
ENSDARG00000023591	nrbf2b	1.11308	0.148465	7.49724
ENSDARG00000023627	ggps1	3.2099	0.807358	3.97581
ENSDARG00000023648	idh3g	2.02079	0.749032	2.69787
ENSDARG00000023724	cdc42se1	1.88146	0.147226	12.7794
ENSDARG00000023814	dyrk1ab	1.7542	0.159202	11.0187
ENSDARG00000023858	ccdc174	1.63267	0.672412	2.42808
ENSDARG00000023878	stk24b	1.61745	0.514656	3.14278
ENSDARG00000023900	casd1	1.01084	0	inf
ENSDARG00000023916	phactr1	2.89124	0.195037	14.8241
ENSDARG00000023920	llgl2	1.75968	0.493581	3.56512
ENSDARG00000023933	skila	1.303	0.216427	6.02051
ENSDARG00000023988	dctn4	2.18804	0.340165	6.43229
ENSDARG00000023999	heatr5a	1.55491	0.470597	3.30412
ENSDARG00000024109	naa40	3.59078	1.60979	2.23058
ENSDARG00000024124	sde2	4.24651	1.98056	2.1441
ENSDARG00000024204	mcm3	1.98015	0.881964	2.24516
ENSDARG00000024209	wasf2	4.4665	1.05235	4.2443
ENSDARG00000024219	cdk5rap2	2.89384	0.372807	7.76229
ENSDARG00000024295	slc11a2	1.20447	0	inf
ENSDARG00000024306	zbed4	1.73506	0.608403	2.85182
ENSDARG00000024311	nsmce4a	1.24128	0.234996	5.28214
ENSDARG00000024317	trap1	1.56761	0.261364	5.99779
ENSDARG00000024465	mrps18a	1.53733	0.322226	4.77097
ENSDARG00000024488	top2a	2.90276	0.659635	4.40055
ENSDARG00000024540	tspan36	1.04943	0.318564	3.29424
ENSDARG00000024561	nolc1	12.1697	1.73795	7.00229
ENSDARG00000024602	zgc:162964	2.22782	0.280172	7.95162
ENSDARG00000024642	pip5k1ab	1.3053	0.226979	5.75072
ENSDARG00000024651	snrpa1	3.21273	1.14539	2.80491
ENSDARG00000024681	pane1	1.49261	0.673838	2.21509
ENSDARG00000024693	lysmd3	1.84699	0.467227	3.95309
ENSDARG00000024844	max	2.45844	0.687056	3.57823
ENSDARG00000024904	stil	1.63031	0.365836	4.4564
ENSDARG00000024933	spast	1.45828	0.197502	7.38364
ENSDARG00000024964	patj	1.22261	0.312875	3.90765
ENSDARG00000025012	tpi1a	1.51429	0.123432	12.2682
ENSDARG00000025033	stx5a	1.63482	0.502568	3.25293
ENSDARG00000025071	brd8	2.58021	1.08839	2.37067
ENSDARG00000025073	rpl18a	3.46538	1.36411	2.54039
ENSDARG00000025091	ezrb	1.36048	0.308922	4.40397
ENSDARG00000025174	zgc:103482	3.35388	0.855797	3.91901
ENSDARG00000025218	myo5ab	1.47183	0.37183	3.95833
ENSDARG00000025220	sppl3	4.02765	1.34815	2.98754
ENSDARG00000025226	znf668	1.1541	0.188145	6.1341
ENSDARG00000025269	pdcd6ip	1.07701	0.456924	2.35709
ENSDARG00000025386	lsm14b	6.83856	2.42673	2.81802
ENSDARG00000025391	pfdn2	1.08448	0.172017	6.3045
ENSDARG00000025421	tdrd3	1.45068	0.310398	4.6736
ENSDARG00000025467	aatf	2.13756	0.613612	3.48357
ENSDARG00000025507	wdr24	1.05154	0.106401	9.88272
ENSDARG00000025513	dip2cb	1.2301	0.100268	12.2682
ENSDARG00000025605	nvl	1.25856	0.624194	2.0163
ENSDARG00000025699	mbd1b	2.79081	0.919216	3.03607
ENSDARG00000025718	cxxc1b	1.78858	0.369607	4.83913
ENSDARG00000025789	chd4b	2.65694	1.1743	2.26258
ENSDARG00000025797	abhd2a	1.18474	0.0965698	12.2682
ENSDARG00000025808	taf5l	3.31644	0.930245	3.56512
ENSDARG00000025875	kctd2	1.01227	0.118816	8.51959
ENSDARG00000025904	tecrb	1.08097	0.17146	6.3045
ENSDARG00000025920	tiam1b	1.48289	0.302182	4.90728
ENSDARG00000025953	rhoq	1.01387	0.207566	4.88456
ENSDARG00000026048	tsc1a	2.07835	0.235963	8.80794
ENSDARG00000026070	cd82b	1.71706	0.760537	2.25769
ENSDARG00000026180	prpf8	3.28191	1.62025	2.02556
ENSDARG00000026185	yju2	2.41007	0.304179	7.92322
ENSDARG00000026225	nsd2	6.18466	2.01648	3.06705
ENSDARG00000026453	zgc:66474	1.28959	0.313174	4.1178
ENSDARG00000026489	khsrp	9.93006	4.72251	2.10271
ENSDARG00000026540	ppp4r2a	2.31335	0.514268	4.49834
ENSDARG00000026595	pafah1b1b	1.92189	0.598896	3.20905
ENSDARG00000026629	gmds	1.24601	0.336766	3.69994
ENSDARG00000026630	mark3b	1.83492	0.137182	13.3758
ENSDARG00000026634	ehmt1b	2.70858	0.655785	4.1303
ENSDARG00000026654	gosr1	1.23211	0.112985	10.9051
ENSDARG00000026664	uri1	1.17858	0.461124	2.55588
ENSDARG00000026701	gtf2h1	1.42984	0.387299	3.69182
ENSDARG00000026712	rab5c	3.15254	0.796431	3.95833
ENSDARG00000026723	syncripl	6.45596	1.77604	3.63502
ENSDARG00000026759	ldlrb	1.28393	0.258053	4.97544
ENSDARG00000026766	bcl2l10	3.25056	1.53087	2.12334
ENSDARG00000026842	acin1b	15.9285	2.91647	5.46158
ENSDARG00000026862	aktip	1.81937	0.340774	5.33894
ENSDARG00000026871	uchl1	3.39923	1.20067	2.83112
ENSDARG00000026986	rexo1	1.16831	0.346682	3.36997
ENSDARG00000027016	gbf1	1.49341	0.132796	11.2459
ENSDARG00000027046	scyl3	2.18406	0.157597	13.8585
ENSDARG00000027078	cnppd1	1.52675	0.342231	4.46117
ENSDARG00000027082	hmbox1a	1.48437	0.0854071	17.38
ENSDARG00000027099	psmc4	1.28505	0.160462	8.00841
ENSDARG00000027109	zfr	4.40853	1.03848	4.24519
ENSDARG00000027112	ephb4b	1.22004	0.333034	3.66342
ENSDARG00000027141	ube2l3b	3.77077	0.517661	7.28425
ENSDARG00000027159	fbxo28	3.53626	1.37341	2.57481
ENSDARG00000027169	kpna7	1.61972	0.457012	3.54415
ENSDARG00000027182	rnf25	2.80065	0.262285	10.6779
ENSDARG00000027187	kat8	1.4671	0.430508	3.40784
ENSDARG00000027249	btg1	2.89561	0.569381	5.08554
ENSDARG00000027279	numb	2.44845	0.491734	4.97923
ENSDARG00000027322	lin7c	1.253	0.314258	3.98717
ENSDARG00000027353	zmym2	4.03695	0.931714	4.33282
ENSDARG00000027357	cd2bp2	2.75268	1.09383	2.51656
ENSDARG00000027397	vangl2	4.36819	0.975582	4.47752
ENSDARG00000027491	uros	1.39107	0.425207	3.27152
ENSDARG00000027552	mapk1	1.09718	0.439034	2.49908
ENSDARG00000027589	fzd7b	5.38316	1.22799	4.38372
ENSDARG00000027590	2019-09-02	1.83671	0.760083	2.41647
ENSDARG00000027600	pdlim5b	1.32317	0.267775	4.94136
ENSDARG00000027612	gatad1	1.46754	0	inf
ENSDARG00000027639	zgc:165539	1.84399	0.200409	9.20116
ENSDARG00000027649	cpsf3	1.15222	0.490805	2.34762
ENSDARG00000027689	pold1	1.55065	0.446103	3.47599
ENSDARG00000027738	si:ch211-13c6.2	1.26676	0.384539	3.29424
ENSDARG00000027749	hirip3	3.16812	0.652391	4.85617
ENSDARG00000027824	top1mt	2.40604	0	inf
ENSDARG00000027825	naa50	1.17517	0.172421	6.81567
ENSDARG00000027938	rad18	1.2476	0.574269	2.1725
ENSDARG00000027966	ap1s3b	1.05362	0	inf
ENSDARG00000027978	yy1b	1.06418	0.470091	2.26378
ENSDARG00000028086	zbtb2b	1.06506	0.328982	3.23744
ENSDARG00000028119	sumo3a	4.98348	2.06308	2.41555
ENSDARG00000028295	mkrn4	7.81531	2.81905	2.77232
ENSDARG00000028335	hmga1a	54.0448	12.5695	4.29967
ENSDARG00000028401	rhogc	2.53996	0.438429	5.79332
ENSDARG00000028431	adnp2b	2.20438	0.426859	5.16418
ENSDARG00000028539	morc2	4.92752	0.862077	5.71587
ENSDARG00000028542	si:ch211-114c12.2	2.03519	0.732061	2.78008
ENSDARG00000028546	ndufs1	1.20541	0.31582	3.81678
ENSDARG00000028688	exosc2	1.67471	0.114286	14.6537
ENSDARG00000028699	crkl	1.44103	0.514286	2.802
ENSDARG00000028748	tm9sf3	1.08595	0.473687	2.29254
ENSDARG00000028784	si:dkey-24p1.6	1.29274	0.350163	3.69182
ENSDARG00000028800	CYTH2	2.02118	0.93035	2.1725
ENSDARG00000028848	lsm12a	1.25703	0.327879	3.83381
ENSDARG00000028971	cpsf2	1.33669	0.367725	3.63502
ENSDARG00000029045	peli2	2.76429	0.584034	4.7331
ENSDARG00000029058	rbbp4	1.97523	0.500901	3.94335
ENSDARG00000029107	ube2d1a	2.22259	0.155286	14.3129
ENSDARG00000029146	lrp1ab	1.49391	0.509739	2.93074
ENSDARG00000029150	hsp90ab1	11.3919	4.08507	2.78867
ENSDARG00000029157	med23	1.23168	0.375065	3.28391
ENSDARG00000029252	ssb	4.96507	1.95893	2.53458
ENSDARG00000029292	zgc:55943	1.21784	0.340348	3.57823
ENSDARG00000029305	baiap2l1a	1.64272	0.649945	2.52748
ENSDARG00000029439	atp2a2a	2.11145	0.470572	4.48698
ENSDARG00000029472	afdna	1.79707	0.532661	3.37376
ENSDARG00000029500	rpl34	1.16265	0.319847	3.63502
ENSDARG00000029556	kansl3	1.01373	0.231796	4.37339
ENSDARG00000029612	gpkow	1.97893	0.238644	8.2924
ENSDARG00000029639	tomm70a	3.00603	1.28305	2.34289
ENSDARG00000029724	pqbp1	3.13622	1.55742	2.01372
ENSDARG00000029768	waplb	2.9268	0.841436	3.47834
ENSDARG00000029783	dedd	1.17345	0.288552	4.06668
ENSDARG00000029856	cnn3b	2.91106	1.22032	2.38548
ENSDARG00000029911	casc3	6.17957	1.68683	3.66342
ENSDARG00000030114	vps4a	2.54884	0.842744	3.02445
ENSDARG00000030213	sap30l	1.98794	0.208337	9.54194
ENSDARG00000030237	pgrmc2	8.18044	1.86187	4.39367
ENSDARG00000030239	dennd6aa	1.23698	0.274523	4.50592
ENSDARG00000030368	naa15b	2.15342	0.587816	3.66342
ENSDARG00000030440	rsrp1	1.1511	0.403319	2.85406
ENSDARG00000030508	si:dkey-167k11.5	1.61503	0	inf
ENSDARG00000030532	arhgef12a	1.11164	0.220737	5.03602
ENSDARG00000030560	helz	3.22654	0.643919	5.01078
ENSDARG00000030583	foxk2	2.41254	0.429054	5.62293
ENSDARG00000030591	lrrc42	1.16232	0.310066	3.74862
ENSDARG00000030665	CU929230.1	2.95975	0.90891	3.25638
ENSDARG00000030756	dnmt1	6.84439	2.10901	3.24531
ENSDARG00000030789	ddx18	1.5384	0.628572	2.44745
ENSDARG00000030803	zgc:110006	1.01338	0	inf
ENSDARG00000030830	cmtr1	1.02371	0.424091	2.41388
ENSDARG00000030871	siah1	1.13392	0.252074	4.49834
ENSDARG00000030887	phf23a	1.8224	0.157284	11.5866
ENSDARG00000030905	cited2	3.32434	0.948402	3.5052
ENSDARG00000030913	cluha	1.8427	0.262487	7.02014
ENSDARG00000030945	si:ch211-259g3.4	1.39153	0.196314	7.0883
ENSDARG00000030949	srprb	2.17835	0.710241	3.06705
ENSDARG00000030957	yipf4	1.47593	0.326867	4.51538
ENSDARG00000030981	tmem127	1.32806	0.205109	6.47489
ENSDARG00000031020	pip4k2ca	2.15961	0.854454	2.52748
ENSDARG00000031044	lipg	1.0954	0.281962	3.88493
ENSDARG00000031119	baiap2l1b	2.04681	0.306438	6.67936
ENSDARG00000031126	notum1a	2.43443	0.848748	2.86826
ENSDARG00000031200	ppp2r5cb	1.05146	0.205694	5.11175
ENSDARG00000031214	arcn1b	2.0814	0.172859	12.041
ENSDARG00000031216	ssu72	2.30833	0	inf
ENSDARG00000031261	sap30bp	2.35232	0.958704	2.45364
ENSDARG00000031302	smap1	2.57183	0.686074	3.74862
ENSDARG00000031382	reep2	2.61637	0.360688	7.25382
ENSDARG00000031434	rcor1	3.39008	0.927784	3.65396
ENSDARG00000031494	prrc2a	3.96668	0.527539	7.51922
ENSDARG00000031495	seta	8.98291	3.49906	2.56724
ENSDARG00000031560	srpk1b	3.08369	0.871369	3.53891
ENSDARG00000031637	pan3	3.22556	0.602874	5.3503
ENSDARG00000031720	clstn1	1.43821	0.2523	5.70038
ENSDARG00000031761	dab2	5.12638	0.734997	6.9747
ENSDARG00000031770	kat7b	4.84125	1.64161	2.94909
ENSDARG00000031775	ube2s	1.25855	0.588757	2.13764
ENSDARG00000031776	fthl27	8.88366	1.91522	4.63844
ENSDARG00000031795	abcf1	1.33001	0.64332	2.06742
ENSDARG00000031819	eif4ebp2	1.46725	0.447328	3.28004
ENSDARG00000031848	pparg	1.12997	0.401916	2.81146
ENSDARG00000031907	ptbp1b	3.63728	0.853863	4.25979
ENSDARG00000031915	hif1an	1.01099	0.282539	3.57823
ENSDARG00000031929	stard14	1.42941	0.532631	2.68367
ENSDARG00000031930	erc1b	1.41903	0	inf
ENSDARG00000032013	pafah1b1a	2.8841	0.62433	4.61951
ENSDARG00000032049	enah	1.5382	0.250761	6.1341
ENSDARG00000032103	mapk6	10.667	2.64076	4.03938
ENSDARG00000032114	slain2	1.47742	0.0912711	16.1872
ENSDARG00000032155	ppm1aa	1.04466	0.218962	4.77097
ENSDARG00000032175	puf60a	1.22697	0.600071	2.0447
ENSDARG00000032188	lrrc8aa	8.41721	1.61197	5.22168
ENSDARG00000032221	phactr4b	4.32401	0.352457	12.2682
ENSDARG00000032264	mybl2b	1.64303	0.211153	7.78122
ENSDARG00000032324	epb41l5	2.52852	0.753565	3.35541
ENSDARG00000032327	usp36	3.49546	0.480803	7.27005
ENSDARG00000032353	tiprl	2.45133	0.259996	9.42834
ENSDARG00000032516	rrp36	2.74939	1.24995	2.1996
ENSDARG00000032606	sept8a	2.19651	0.94324	2.32869
ENSDARG00000032619	tob1a	3.61065	0.906163	3.98455
ENSDARG00000032651	ppp1r10	4.021	0.83894	4.79296
ENSDARG00000032765	net1	2.03064	0.507126	4.00421
ENSDARG00000032802	ktn1	4.08596	0.668058	6.11617
ENSDARG00000032808	tdrd7a	1.24546	0.487292	2.55588
ENSDARG00000032849	ndrg1a	2.75303	0.493346	5.58033
ENSDARG00000032866	erh	2.23362	0.862417	2.58995
ENSDARG00000032933	dtx2	1.94221	0.835891	2.32352
ENSDARG00000032970	cox4i1	2.51973	0.448116	5.62293
ENSDARG00000032997	rnf185	1.57261	0.139839	11.2459
ENSDARG00000033009	h3f3b.1	1.08849	0.260742	4.1746
ENSDARG00000033012	pcnt	4.58578	1.01014	4.53972
ENSDARG00000033046	ccni2	1.10783	0.216722	5.11175
ENSDARG00000033099	kif7	1.85049	0.190053	9.73667
ENSDARG00000033126	prkrip1	2.57207	0.359406	7.15645
ENSDARG00000033184	prkar2aa	2.3879	0.271242	8.80357
ENSDARG00000033231	mcm6l	2.65968	0.675988	3.9345
ENSDARG00000033443	mdm2	1.58487	0.285568	5.5499
ENSDARG00000033450	nkap	3.28571	0.3673	8.94557
ENSDARG00000033466	tagln2	1.71291	0.233786	7.32685
ENSDARG00000033489	ube2j1	1.66659	0.329693	5.05496
ENSDARG00000033597	api5	6.58051	3.05841	2.15161
ENSDARG00000033604	lrpap1	1.12199	0.149654	7.49724
ENSDARG00000033614	rasgef1ba	1.28098	0.406371	3.15225
ENSDARG00000033647	smarcb1a	2.90014	0.420257	6.90087
ENSDARG00000033707	jade1	1.15151	0.0872004	13.2054
ENSDARG00000033804	snx27a	2.60492	0.454094	5.73652
ENSDARG00000033852	mad1l1	1.7756	0.617521	2.87536
ENSDARG00000033855	cnot9	3.3549	0.335614	9.99632
ENSDARG00000033899	ap2m1b	3.34024	0.529819	6.3045
ENSDARG00000033965	nup58	2.76743	0.273735	10.1099
ENSDARG00000033987	rsrc1	1.31614	0.567956	2.31733
ENSDARG00000033999	cyp26a1	1.58461	0.591805	2.67758
ENSDARG00000034056	csnk1g2b	1.42326	0.356525	3.99204
ENSDARG00000034060	elac2	2.24371	0.346526	6.47489
ENSDARG00000034080	plcd1b	3.7372	1.7233	2.16862
ENSDARG00000034138	shisa2a	8.99008	3.44095	2.61267
ENSDARG00000034146	ccnk	2.74918	0.672269	4.0894
ENSDARG00000034227	si:dkey-243i1.1	1.00947	0.417746	2.41647
ENSDARG00000034291	rpl37	1.36191	0.499551	2.72627
ENSDARG00000034293	hif1ab	3.06893	0.936573	3.27676
ENSDARG00000034326	ing3	4.11986	1.25317	3.28756
ENSDARG00000034396	mars	2.16612	0.900892	2.40442
ENSDARG00000034427	jpt2	6.00389	0.962323	6.23896
ENSDARG00000034497	fbxl14a	1.38024	0.450021	3.06705
ENSDARG00000034503	per2	1.02916	0.205242	5.01439
ENSDARG00000034600	tmem165	1.07621	0.220329	4.88456
ENSDARG00000034624	nuf2	1.86789	0.769285	2.42808
ENSDARG00000034768	phf3	7.0548	1.62154	4.35067
ENSDARG00000034823	copg2	1.49065	0.640123	2.32869
ENSDARG00000034825	uspl1	1.40722	0.247763	5.67973
ENSDARG00000034893	rarab	3.80443	0.301723	12.609
ENSDARG00000034916	hat1	1.42799	0.448961	3.18065
ENSDARG00000034956	myclb	1.37903	0.10376	13.2906
ENSDARG00000034982	zcchc8	1.31635	0.314739	4.18234
ENSDARG00000035009	trim35-27	1.3011	0.299448	4.34499
ENSDARG00000035018	thy1	1.46945	0.293999	4.99816
ENSDARG00000035023	khdc4	1.30404	0.212589	6.1341
ENSDARG00000035066	ubtf	5.69223	1.68437	3.37944
ENSDARG00000035120	gldc	1.91111	0.593153	3.22195
ENSDARG00000035122	camsap1b	1.84413	0.312199	5.90691
ENSDARG00000035131	surf4l	1.08763	0.205907	5.28214
ENSDARG00000035133	pho	3.42017	0.907333	3.76948
ENSDARG00000035136	selenow1	1.01071	0.185364	5.45254
ENSDARG00000035150	si:dkey-261j4.4	3.06049	1.01669	3.01025
ENSDARG00000035151	si:dkey-261j4.3	3.25738	1.52259	2.13936
ENSDARG00000035171	btg4	1.62057	0.514101	3.15225
ENSDARG00000035187	abl1	3.01647	0.329579	9.15247
ENSDARG00000035282	emc6	1.9762	0.527181	3.74862
ENSDARG00000035285	ncor1	4.59949	1.09568	4.19783
ENSDARG00000035330	taf1	2.40454	0.571429	4.20794
ENSDARG00000035360	mink1	1.56227	0.1467	10.6495
ENSDARG00000035400	btf3	2.82364	1	2.82364
ENSDARG00000035427	surf6	1.65796	0.528819	3.13521
ENSDARG00000035521	sfrp1a	3.11161	0.531888	5.85012
ENSDARG00000035532	zgc:110329	1.01031	0.329409	3.06705
ENSDARG00000035535	rasa1a	1.94955	0.549455	3.54816
ENSDARG00000035540	brwd3	3.44339	1.5141	2.27421
ENSDARG00000035558	gps2	3.19218	0.513271	6.2193
ENSDARG00000035559	tp53	2.49219	0.87061	2.86258
ENSDARG00000035564	dgcr8	2.71658	0.810669	3.35104
ENSDARG00000035598	coro1ca	1.1443	0.427364	2.67758
ENSDARG00000035605	tchp	1.13943	0.233271	4.88456
ENSDARG00000035607	ankle2	1.26393	0.041673	30.3297
ENSDARG00000035622	xbp1	4.60829	1.47276	3.12901
ENSDARG00000035625	snrnp27	1.86074	0.511892	3.63502
ENSDARG00000035630	ypel1	2.37685	0.367088	6.47489
ENSDARG00000035660	si:ch211-193k19.1	1.20097	0.271087	4.43019
ENSDARG00000035676	ptp4a2b	1.83056	0.814653	2.24704
ENSDARG00000035678	zgc:91910	4.9987	2.20024	2.27189
ENSDARG00000035680	zgc:113424	3.84722	1.07518	3.57823
ENSDARG00000035694	stm	35.7453	6.27068	5.70038
ENSDARG00000035700	zgc:101664	2.94868	0.675988	4.36203
ENSDARG00000035751	ipo7	3.16499	0.514379	6.15304
ENSDARG00000035771	MEPCE	1.89727	0.561416	3.37944
ENSDARG00000035821	si:ch211-173p18.3	3.13574	0.545646	5.74685
ENSDARG00000035823	zmym4	2.04729	0.508104	4.02926
ENSDARG00000035868	spire1a	1.57208	0.236571	6.64528
ENSDARG00000035869	azin1b	2.77815	0.502536	5.52827
ENSDARG00000035905	slc25a44b	1.33716	0.168162	7.95162
ENSDARG00000035909	mfsd2ab	1.35381	0.622219	2.17577
ENSDARG00000035910	znf281b	7.10945	2.02641	3.50839
ENSDARG00000035952	cdr2a	2.27168	0.820438	2.76887
ENSDARG00000035957	gmnn	5.25867	1.98492	2.64932
ENSDARG00000035986	ptpn2b	1.82036	0.387079	4.70281
ENSDARG00000035993	sumo3b	8.90366	4.19018	2.12489
ENSDARG00000036005	pitpnb	1.93566	0.366453	5.28214
ENSDARG00000036044	rps20	3.82989	0.911227	4.203
ENSDARG00000036055	thap11	1.27695	0.394431	3.23744
ENSDARG00000036100	eya3	2.80705	0.795081	3.53052
ENSDARG00000036107	txnipa	2.79234	1.09636	2.54691
ENSDARG00000036175	pcdh1b	3.52886	0.855797	4.12348
ENSDARG00000036180	ccnb2	8.46676	2.82329	2.9989
ENSDARG00000036212	tbc1d5	2.52825	0.335319	7.53984
ENSDARG00000036214	dazl	0.471138	0.0658339	7.15645
ENSDARG00000036232	trpm7	2.32438	0.702132	3.31047
ENSDARG00000036257	rasal2	3.52412	0.689416	5.11175
ENSDARG00000036279	lamc1	3.00118	0.802964	3.73763
ENSDARG00000036281	CC2D1A	1.62246	0.317397	5.11175
ENSDARG00000036305	phf23b	1.48232	0.428847	3.45652
ENSDARG00000036462	rab11fip1b	1.0546	0	inf
ENSDARG00000036482	hexim1	2.73131	0.616522	4.43019
ENSDARG00000036500	fam122b	2.07077	0.357442	5.79332
ENSDARG00000036510	ccnt2b	5.23896	0.915076	5.72516
ENSDARG00000036549	agpat3	1.09386	0.18169	6.02051
ENSDARG00000036571	sema3e	1.0315	0.417496	2.47068
ENSDARG00000036592	setd4	1.01488	0.235112	4.31659
ENSDARG00000036593	kdm2ba	1.99388	0.420925	4.73689
ENSDARG00000036613	tab1	1.19954	0.306083	3.91901
ENSDARG00000036625	polr2f	2.11978	0.358864	5.90691
ENSDARG00000036658	cab39l	1.6439	0.520223	3.15999
ENSDARG00000036670	aplnrb	2.95711	0.685058	4.31659
ENSDARG00000036685	ccnt2a	1.18408	0.231638	5.11175
ENSDARG00000036687	bcl9	7.36884	1.2806	5.75421
ENSDARG00000036698	znf865	6.48357	0.979089	6.62204
ENSDARG00000036700	si:ch211-114n24.6	3.5732	1.24019	2.88117
ENSDARG00000036772	pygo2	4.80016	0.936207	5.12724
ENSDARG00000036774	rgs12b	1.62356	0.388035	4.18406
ENSDARG00000036826	ankrd52a	2.75513	0.709184	3.88493
ENSDARG00000036834	krt92	1.92664	0.955532	2.0163
ENSDARG00000036844	tsen54	1.35876	0.629553	2.1583
ENSDARG00000036852	DXO	2.74373	0.619327	4.43019
ENSDARG00000036855	plagx	1.33141	0.501805	2.65324
ENSDARG00000036864	slc34a2b	1.0857	0.499748	2.1725
ENSDARG00000036870	arih1l	1.27608	0.222134	5.74464
ENSDARG00000036911	scamp1	1.10839	0.114122	9.71233
ENSDARG00000036915	dolpp1	1.13036	0.473847	2.38548
ENSDARG00000036956	asxl1	8.13708	1.40301	5.79975
ENSDARG00000036987	has2	1.61915	0.688588	2.35141
ENSDARG00000037009	banf1	2.83383	1.00361	2.82364
ENSDARG00000037017	ube4b	1.44432	0.701289	2.05952
ENSDARG00000037018	gab1	1.38326	0.184503	7.49724
ENSDARG00000037020	kif1b	1.5885	0.279678	5.67973
ENSDARG00000037060	kmt2d	7.75519	0.922578	8.40599
ENSDARG00000037079	cfap36	1.69657	0	inf
ENSDARG00000037140	pfkfb1	1.032	0.346094	2.98186
ENSDARG00000037158	rcc1	5.86539	2.86858	2.0447
ENSDARG00000037177	zc3h13	6.05241	1.49112	4.05898
ENSDARG00000037178	zic2b	13.1266	3.47193	3.78077
ENSDARG00000037229	denr	1.86676	0.772515	2.41647
ENSDARG00000037238	smad5	7.50721	1.79373	4.18525
ENSDARG00000037291	dpf2l	1.05379	0.48506	2.1725
ENSDARG00000037318	ddost	1.14938	0.252957	4.54378
ENSDARG00000037353	frs2b	3.77852	1.34397	2.81146
ENSDARG00000037358	polr3e	2.27245	0.851274	2.66947
ENSDARG00000037393	slc43a1a	2.9741	0.910203	3.26751
ENSDARG00000037397	ssrp1a	3.40547	1.24913	2.72627
ENSDARG00000037405	zgc:112083	1.74324	0.210221	8.2924
ENSDARG00000037488	canx	3.53645	0.902384	3.91901
ENSDARG00000037491	bmp15	1.17587	0.135313	8.68998
ENSDARG00000037503	thoc2	2.8283	0.866201	3.26518
ENSDARG00000037532	mcm3l	1.88846	0.297932	6.33857
ENSDARG00000037559	uba1	2.87781	1.03934	2.76887
ENSDARG00000037560	mtm1	1.06447	0.371857	2.86258
ENSDARG00000037589	gid8b	1.10064	0.525769	2.09338
ENSDARG00000037618	ddit4	6.70155	1.8436	3.63502
ENSDARG00000037640	aurkb	2.57178	0.603733	4.25979
ENSDARG00000037652	zgc:56409	1.17621	0.353999	3.32264
ENSDARG00000037708	exosc10	3.3424	0.96472	3.46463
ENSDARG00000037746	actb1	15.4728	6.59615	2.34573
ENSDARG00000037773	rybpa	4.88229	0.421372	11.5866
ENSDARG00000037838	unkl	1.83475	0.664944	2.75925
ENSDARG00000037870	actb2	25.6328	10.9127	2.34889
ENSDARG00000037872	foxk1	2.28386	0.843929	2.70622
ENSDARG00000037919	rbbp6	4.11946	0.866702	4.75303
ENSDARG00000037924	gna13b	5.09029	1.31204	3.87969
ENSDARG00000037965	srrm2	4.79185	1.6522	2.90029
ENSDARG00000037968	fus	1.11225	0.45018	2.47068
ENSDARG00000037980	elob	1.63694	0.686209	2.38548
ENSDARG00000037995	vg1	3.14014	1.47431	2.1299
ENSDARG00000038005	med25	1.88367	0.748512	2.51656
ENSDARG00000038027	nol12	2.74235	0.794783	3.45043
ENSDARG00000038030	rbx1	1.00761	0.268794	3.74862
ENSDARG00000038067	smurf2	1.5927	0.0934729	17.0392
ENSDARG00000038068	ddx5	28.8579	9.12867	3.16124
ENSDARG00000038074	ergic3	1.27817	0.312557	4.0894
ENSDARG00000038075	cyc1	2.71867	1.23926	2.19379
ENSDARG00000038141	atf4b	1.22974	0.400952	3.06705
ENSDARG00000038156	dusp11	1.30134	0.318224	4.0894
ENSDARG00000038159	tcf7l1a	3.57287	0.873689	4.0894
ENSDARG00000038228	selenow2a	1.00475	0.176901	5.67973
ENSDARG00000038239	tnpo2	5.49227	2.30865	2.37899
ENSDARG00000038243	e4f1	1.42161	0.336419	4.22572
ENSDARG00000038306	tsc22d1	3.614	0.32575	11.0944
ENSDARG00000038398	pmm1	1.95565	0.260849	7.49724
ENSDARG00000038422	entpd4	3.64552	1.24804	2.921
ENSDARG00000038429	csrnp1b	1.5657	0.389356	4.02125
ENSDARG00000038432	actr10	1.01353	0.323275	3.13521
ENSDARG00000038442	plcg1	3.26682	1.14122	2.86258
ENSDARG00000038473	ube2d3	1.45331	0.399809	3.63502
ENSDARG00000038518	snap29	1.06113	0.514452	2.06264
ENSDARG00000038543	wdr48b	1.31007	0.354856	3.69182
ENSDARG00000038743	copb2	1.72967	0.606036	2.85406
ENSDARG00000038754	plk3	3.12383	1.05416	2.96334
ENSDARG00000038768	mrpl12	1.00953	0.246864	4.0894
ENSDARG00000038785	abcf2a	13.007	5.52776	2.35303
ENSDARG00000038792	klf17	6.76283	2.3462	2.88246
ENSDARG00000038866	trappc8	1.59833	0.644451	2.48015
ENSDARG00000038870	slu7	3.162	1.49454	2.1157
ENSDARG00000038882	smc4	7.13576	2.66365	2.67894
ENSDARG00000038900	acadm	1.55787	0.533334	2.921
ENSDARG00000038905	hectd3	1.00488	0.0830626	12.0978
ENSDARG00000038910	pccb	1.2149	0.356502	3.40784
ENSDARG00000038954	ctnnbip1	1.83206	0.757184	2.41956
ENSDARG00000038967	cul3a	2.4158	0.805564	2.9989
ENSDARG00000038976	pdcd7	2.18903	0.0332825	65.7712
ENSDARG00000039007	eno3	2.89075	0.616921	4.68577
ENSDARG00000039020	fbxo5	4.00104	1.07276	3.72969
ENSDARG00000039022	stk25b	1.40686	0.577963	2.43417
ENSDARG00000039034	marcksl1a	10.0027	3.46973	2.88284
ENSDARG00000039082	zgc:123010	1.52081	0.251926	6.03674
ENSDARG00000039093	got1	1.20238	0.255056	4.71417
ENSDARG00000039125	map4k5	1.93637	0.402986	4.80505
ENSDARG00000039150	lgmn	1.3722	0.58076	2.36277
ENSDARG00000039208	nasp	12.1893	3.81868	3.19201
ENSDARG00000039279	golga5	1.97496	0.324972	6.07731
ENSDARG00000039302	terfa	2.52566	0.898345	2.81146
ENSDARG00000039309	hook2	3.34862	0.272951	12.2682
ENSDARG00000039319	vps37b	4.03331	0.657522	6.1341
ENSDARG00000039325	pmepa1	1.06803	0.195878	5.45254
ENSDARG00000039338	gadd45gip1	1.42069	0.109708	12.9498
ENSDARG00000039340	tmem209	2.02357	0.383096	5.28214
ENSDARG00000039343	ahcyl2	1.82289	0.891517	2.0447
ENSDARG00000039345	drg1	1.72517	0.506237	3.40784
ENSDARG00000039354	ska1	1.60187	0.320492	4.99816
ENSDARG00000039392	wnk1b	1.18925	0.161687	7.35524
ENSDARG00000039424	snrpb2	6.221	1.81255	3.43218
ENSDARG00000039430	msl2b	2.21677	0.513547	4.31659
ENSDARG00000039490	pitpnaa	1.32406	0.618122	2.14207
ENSDARG00000039521	ssx2ipa	2.23767	0.287994	7.76986
ENSDARG00000039578	pa2g4a	1.74914	0.705747	2.47843
ENSDARG00000039613	poll	1.82857	0.377872	4.83913
ENSDARG00000039650	itm2cb	1.69084	0.513271	3.29424
ENSDARG00000039667	mrpl38	1.3881	0.381868	3.63502
ENSDARG00000039669	TSTA3 (1 of many)	1.08174	0.396782	2.72627
ENSDARG00000039754	xpc	1.04211	0.378307	2.75467
ENSDARG00000039878	ambra1b	1.85294	0.545433	3.39719
ENSDARG00000039880	arpp19b	2.61376	1.16998	2.23403
ENSDARG00000039931	slc25a33	1.46313	0.466678	3.13521
ENSDARG00000039934	hlcs	1.48363	0.0967462	15.3353
ENSDARG00000039943	tent5ba	2.55462	0.879198	2.90563
ENSDARG00000039958	utp11l	1.08766	0	inf
ENSDARG00000039960	st7	1.02998	0.241792	4.25979
ENSDARG00000040001	fryl	1.2967	0.299274	4.33282
ENSDARG00000040009	palld	3.43873	0.38514	8.92853
ENSDARG00000040021	ebag9	4.31346	0	inf
ENSDARG00000040024	gpd1l	1.22453	0.521604	2.34762
ENSDARG00000040033	trmt11	1.16858	0.149092	7.83802
ENSDARG00000040036	tcf19l	5.13087	0.81938	6.2619
ENSDARG00000040046	snai2	3.11209	1.11497	2.79118
ENSDARG00000040070	coil	1.10377	0.150647	7.32685
ENSDARG00000040111	pi4kb	1.47316	0.186598	7.89482
ENSDARG00000040141	si:ch73-138e16.5	5.11789	0.667468	7.66763
ENSDARG00000040158	cdc42l	2.73875	0.669719	4.0894
ENSDARG00000040161	zgc:92287	1.00479	0.359568	2.79443
ENSDARG00000040179	zgc:101562	1.4077	0.236043	5.96371
ENSDARG00000040180	slc35a1	1.89792	0.530408	3.57823
ENSDARG00000040184	syncrip	8.2623	3.73237	2.21368
ENSDARG00000040224	krcp	1.7186	0.720441	2.38548
ENSDARG00000040245	kpnb3	7.72094	3.25803	2.36982
ENSDARG00000040266	sox19b	5.34806	1.73682	3.07922
ENSDARG00000040295	apoeb	7.01004	3.45342	2.02988
ENSDARG00000040303	nbn	1.3151	0.278488	4.72229
ENSDARG00000040310	prpf4bb	1.24192	0.298364	4.16243
ENSDARG00000040326	dhx29	1.09841	0.306971	3.57823
ENSDARG00000040334	mat2aa	7.17678	2.39196	3.00038
ENSDARG00000040350	rpp38	3.3447	0.708281	4.72229
ENSDARG00000040401	slc25a20	1.16505	0.455831	2.55588
ENSDARG00000040432	klf2b	1.07298	0.396879	2.70355
ENSDARG00000040439	rsl24d1	2.62121	0.784868	3.33968
ENSDARG00000040492	mthfd1b	1.43045	0.259641	5.50933
ENSDARG00000040503	sb:cb81	8.76086	1.55806	5.62293
ENSDARG00000040510	ca15b	1.76118	0.238524	7.38364
ENSDARG00000040538	spsb4b	1.90601	0.388404	4.90728
ENSDARG00000040564	hnrnpul1	1.86676	0.592199	3.15225
ENSDARG00000040606	tfap2c	1.06337	0.405646	2.62141
ENSDARG00000040614	sestd1	2.24937	0.974584	2.30803
ENSDARG00000040650	gps1	2.47621	0.933278	2.65324
ENSDARG00000040725	zgc:114130	7.58426	1.71195	4.43019
ENSDARG00000040730	wdr75	1.48035	0.505111	2.93074
ENSDARG00000040853	shoc2	4.39077	0.595808	7.36944
ENSDARG00000040854	tsg101a	1.22647	0.251092	4.88456
ENSDARG00000040884	mxi1	1.33055	0.473259	2.81146
ENSDARG00000040910	ildr1b	1.08232	0	inf
ENSDARG00000040966	zgc:113149	1.00494	0.064107	15.676
ENSDARG00000040990	usp37	3.56948	0.622238	5.73652
ENSDARG00000040991	cttnbp2	1.01596	0.121683	8.3492
ENSDARG00000041065	hspb1	19.304	4.58518	4.2101
ENSDARG00000041081	kmt5b	2.53866	0.741048	3.42577
ENSDARG00000041155	morf4l1	1.98694	0.47791	4.15756
ENSDARG00000041182	rpl4	3.45731	1.51233	2.28609
ENSDARG00000041203	drap1	5.01958	2.13816	2.34762
ENSDARG00000041217	xpo6	4.91916	1.21829	4.03777
ENSDARG00000041226	cdc40	3.3161	1.50313	2.20613
ENSDARG00000041243	setdb1a	1.79579	0.276308	6.49923
ENSDARG00000041299	zgc:110796	1.81938	0.544778	3.33968
ENSDARG00000041359	zgc:161969	1.47002	0.632668	2.32352
ENSDARG00000041361	ttk	1.8533	0.286229	6.47489
ENSDARG00000041378	sh2d4a	1.64048	0.267436	6.1341
ENSDARG00000041394	dnajb1b	3.29723	1.57507	2.09338
ENSDARG00000041402	zc3h14	4.42039	0.434185	10.1809
ENSDARG00000041430	bmp2b	2.48457	0.405041	6.1341
ENSDARG00000041450	rab11a	4.57275	0.491514	9.30339
ENSDARG00000041481	smg5	2.08547	0.633066	3.29424
ENSDARG00000041533	ccdc130	1.65049	0.538134	3.06705
ENSDARG00000041565	tnfaip1	1.29163	0.247185	5.22535
ENSDARG00000041581	znf143b	1.32181	0.228161	5.79332
ENSDARG00000041607	eif4ebp3l	2.53315	1.19892	2.11286
ENSDARG00000041703	rrbp1b	1.71159	0.48605	3.52143
ENSDARG00000041802	rnf141	1.17051	0.343475	3.40784
ENSDARG00000041875	ube2v1	2.09089	0.800289	2.61267
ENSDARG00000041887	sf3a1	6.10342	1.93621	3.15225
ENSDARG00000041895	cad	3.61623	1.14399	3.16106
ENSDARG00000041896	dnajc5ga	2.63988	0.591747	4.46117
ENSDARG00000041908	usp39	1.42924	0.171182	8.3492
ENSDARG00000041991	rrp9	3.05731	0.724962	4.2172
ENSDARG00000042000	si:ch211-63o20.7	1.01629	0.363684	2.79443
ENSDARG00000042004	nfya	3.30336	0.51018	6.47489
ENSDARG00000042056	mau2	3.04135	0.629969	4.82777
ENSDARG00000042087	dmap1	1.75234	0.126445	13.8585
ENSDARG00000042115	tmem198a	1.74722	0.813818	2.14694
ENSDARG00000042147	rbbp5	1.46526	0.537458	2.72627
ENSDARG00000042187	smek1	7.5837	1.88301	4.02744
ENSDARG00000042232	specc1lb	2.11915	0.572753	3.69994
ENSDARG00000042236	atrx	2.61144	1.24364	2.09983
ENSDARG00000042259	tgfbr1b	2.00399	0.414122	4.83913
ENSDARG00000042308	arhgef18b	1.5526	0.214904	7.22461
ENSDARG00000042344	trmt6	2.43059	1.01891	2.38548
ENSDARG00000042467	tlk1a	5.33437	1.08488	4.91702
ENSDARG00000042484	tle2a	3.99548	0.908228	4.39921
ENSDARG00000042485	foxd5	3.99441	1.24107	3.21851
ENSDARG00000042508	ubr3	1.78147	0.410428	4.34051
ENSDARG00000042518	hipk2	1.72928	0.140956	12.2682
ENSDARG00000042520	UTP14C	1.90923	0.602417	3.16929
ENSDARG00000042534	rsrc2	2.16697	0.787815	2.75061
ENSDARG00000042539	ywhaqa	3.2885	0.648728	5.06916
ENSDARG00000042561	lpar2b	6.4563	0.889458	7.25869
ENSDARG00000042563	mis18bp1	3.01948	0.590694	5.11175
ENSDARG00000042566	rps7	5.17822	1.84182	2.81146
ENSDARG00000042623	acbd3	2.47248	0.474201	5.21399
ENSDARG00000042627	nhsl1b	1.74172	0.30201	5.76711
ENSDARG00000042642	wtap	3.96885	0.924305	4.29387
ENSDARG00000042660	fam32a	1.43188	0.484814	2.95346
ENSDARG00000042667	klf2a	1.48998	0.218611	6.81567
ENSDARG00000042708	tuba8l	2.52214	0.528643	4.77097
ENSDARG00000042724	supt5h	1.19936	0.586571	2.0447
ENSDARG00000042725	cebpb	2.42826	0.943084	2.57481
ENSDARG00000042796	yy1a	2.33413	0.856164	2.72627
ENSDARG00000042821	agps	1.97288	0.0771901	25.5588
ENSDARG00000042823	spcs2	1.74632	0.262791	6.64528
ENSDARG00000042837	atp1b3b	2.68658	1.01723	2.64107
ENSDARG00000042887	TNPO2	5.28716	1.79881	2.93926
ENSDARG00000042894	tyms	1.39368	0.255603	5.45254
ENSDARG00000042900	gtpbp1l	1.35758	0.327428	4.1462
ENSDARG00000042933	bloc1s6	1.36895	0.365189	3.74862
ENSDARG00000042969	znf1035	4.07431	0.897109	4.5416
ENSDARG00000043004	si:dkeyp-117h8.4	1.25898	0.178759	7.04286
ENSDARG00000043046	fbxl5	1.24107	0.322693	3.84599
ENSDARG00000043084	abhd17ab	2.38198	0.423619	5.62293
ENSDARG00000043094	gnas	1.12426	0.111832	10.0531
ENSDARG00000043105	qtrt1	1.27566	0.116979	10.9051
ENSDARG00000043126	blf	6.11212	3.04263	2.00883
ENSDARG00000043154	ucp2	5.56814	2.00072	2.78307
ENSDARG00000043179	bag4	4.58339	0.338354	13.5461
ENSDARG00000043185	mllt1a	1.54704	0.0932808	16.5848
ENSDARG00000043236	ccna1	2.97735	1.45009	2.05322
ENSDARG00000043257	ckbb	6.97642	2.25672	3.09139
ENSDARG00000043271	morc3b	2.58646	1.00142	2.58278
ENSDARG00000043334	ccdc6a	4.06332	0.30573	13.2906
ENSDARG00000043359	rmnd5b	1.84309	0.517825	3.55929
ENSDARG00000043371	mdh2	1.41247	0.61978	2.27899
ENSDARG00000043446	efhd1	1.33566	0.122481	10.9051
ENSDARG00000043451	cab39	3.0161	1.08373	2.78307
ENSDARG00000043457	gapdh	1.69821	0.830543	2.0447
ENSDARG00000043484	ube2d2	4.39251	1.48465	2.95862
ENSDARG00000043493	cltca	2.12758	0.734494	2.89666
ENSDARG00000043502	ccdc124	3.10773	0.337755	9.20116
ENSDARG00000043511	prdx6	1.28895	0.302585	4.25979
ENSDARG00000043531	jun	1.30482	0.244396	5.33894
ENSDARG00000043553	ches1	1.25315	0.29418	4.25979
ENSDARG00000043559	gle1	2.03201	0.562526	3.61231
ENSDARG00000043571	KIF2A	1.50821	0.212774	7.0883
ENSDARG00000043631	bcas2	2.09716	0.858688	2.44228
ENSDARG00000043643	ehbp1	1.96653	0.254212	7.73579
ENSDARG00000043644	vkorc1l1	1.04108	0.105343	9.88272
ENSDARG00000043658	cxadr	1.51912	0.243149	6.2477
ENSDARG00000043666	abt1	1.12588	0.183544	6.1341
ENSDARG00000043680	ylpm1	2.56092	0.966187	2.65054
ENSDARG00000043795	arhgdia	2.40932	0.504996	4.77097
ENSDARG00000043797	cdc5l	4.78013	1.4255	3.35331
ENSDARG00000043873	arid4a	2.56085	0.446671	5.73318
ENSDARG00000043960	rpf2	2.57505	1.14223	2.25441
ENSDARG00000043963	si:ch211-241j12.3	14.0651	1.55201	9.06253
ENSDARG00000043973	znf292b	3.91926	0.868692	4.51168
ENSDARG00000043976	etf1b	6.049	1.17306	5.15659
ENSDARG00000044016	myo6a	1.52554	0.214631	7.10777
ENSDARG00000044059	lft2	1.10901	0.361587	3.06705
ENSDARG00000044083	peli1b	1.16081	0.309663	3.74862
ENSDARG00000044143	nol8	2.25195	0.634682	3.54816
ENSDARG00000044144	wapla	2.29263	0.30426	7.5351
ENSDARG00000044182	stau1	1.74254	0.245833	7.0883
ENSDARG00000044225	si:dkey-27b3.2	3.19536	0.951241	3.35915
ENSDARG00000044265	cdc37l1	1.35924	0.0623214	21.8101
ENSDARG00000044281	erbin	2.6046	0.599752	4.34281
ENSDARG00000044298	phax	2.54615	0.266838	9.54194
ENSDARG00000044301	atf1	1.01803	0.317239	3.20905
ENSDARG00000044339	rp2	1.00727	0.376184	2.67758
ENSDARG00000044380	rbmx2	1.52846	0.730138	2.09338
ENSDARG00000044422	acvr2ba	3.34431	0.996691	3.35541
ENSDARG00000044431	ppig	5.71609	1.34677	4.2443
ENSDARG00000044436	rps6ka4	1.02548	0.209944	4.88456
ENSDARG00000044485	sall4	18.3278	6.12607	2.99177
ENSDARG00000044491	kif20a	1.54982	0.514101	3.01462
ENSDARG00000044511	etv5b	4.48285	0.925832	4.84197
ENSDARG00000044521	eef1b2	1.46803	0.587428	2.49908
ENSDARG00000044545	zgc:77262	1.12613	0.300411	3.74862
ENSDARG00000044565	ola1	1.40299	0.638836	2.19616
ENSDARG00000044567	ttc1	2.1035	0.342919	6.1341
ENSDARG00000044573	cdc42	1.156	0.51745	2.23403
ENSDARG00000044597	ncbp3	4.43596	1.07421	4.12949
ENSDARG00000044601	rtn4a	1.93614	0.334202	5.79332
ENSDARG00000044625	pcf11	3.17376	0.737924	4.30092
ENSDARG00000044669	hp1bp3	1.11943	0.325527	3.43882
ENSDARG00000044688	dusp4	3.3984	1.13719	2.98841
ENSDARG00000044760	gnaia	2.64607	0.933456	2.8347
ENSDARG00000044774	pou5f3	20.3338	8.21233	2.47601
ENSDARG00000044811	cdk9	3.96634	1.59923	2.48015
ENSDARG00000044820	cstf1	1.67604	0.437172	3.83381
ENSDARG00000044847	zgc:171599	1.57622	0	inf
ENSDARG00000044902	atp2b4	1.16664	0.316449	3.68666
ENSDARG00000044938	cbx2	5.84092	1.78074	3.28004
ENSDARG00000044943	npepps	1.16198	0.179459	6.47489
ENSDARG00000044949	rnf8	1.9958	0.813401	2.45364
ENSDARG00000044956	zgc:114123	2.70286	0.385015	7.02014
ENSDARG00000044980	kpna6	1.04303	0.298604	3.49303
ENSDARG00000045019	aamp	1.62711	0.323703	5.02656
ENSDARG00000045036	cdc42ep4b	1.21163	0.219922	5.50933
ENSDARG00000045095	elac1	1.31103	0.187664	6.98606
ENSDARG00000045105	foxn2b	1.92514	0.400649	4.80505
ENSDARG00000045132	vdac1	1.34156	0.463141	2.89666
ENSDARG00000045167	dlgap5	3.57924	1.41012	2.53825
ENSDARG00000045228	stub1	1.53249	0.522901	2.93074
ENSDARG00000045254	zmp:0000000624	5.64352	0.408899	13.8017
ENSDARG00000045289	gpr137c	2.40943	0.357988	6.73047
ENSDARG00000045294	sh3glb1a	1.54899	0.462242	3.35104
ENSDARG00000045298	wipf2a	1.1898	0	inf
ENSDARG00000045305	pde7a	1.36776	0.240814	5.67973
ENSDARG00000045308	pola1	1.29685	0.353999	3.66342
ENSDARG00000045342	si:ch211-140b10.6	1.66009	0	inf
ENSDARG00000045373	pabpn1	2.05812	0.431384	4.77097
ENSDARG00000045399	cct5	1.10771	0.500075	2.21509
ENSDARG00000045401	mllt10	1.64396	0.266445	6.16998
ENSDARG00000045423	si:ch211-146l10.8	1.09573	0.100479	10.9051
ENSDARG00000045444	fzd8a	1.30974	0.427036	3.06705
ENSDARG00000045482	stk38l	1.78809	0.0904654	19.7654
ENSDARG00000045513	taf3	1.93402	0.630578	3.06705
ENSDARG00000045514	atp5f1c	1.3026	0.611578	2.1299
ENSDARG00000045525	tmcc3	1.85238	0.770052	2.40553
ENSDARG00000045540	ppp6r2a	1.20429	0.501428	2.40171
ENSDARG00000045541	gcc1	2.01831	0.442808	4.55798
ENSDARG00000045562	pus1	2.15869	0.0989765	21.8101
ENSDARG00000045574	lrmp	2.66937	1.29669	2.05861
ENSDARG00000045601	cax1	1.07857	0.182595	5.90691
ENSDARG00000045605	ticrr	1.11809	0.134465	8.31512
ENSDARG00000045618	clta	1.40085	0.464107	3.01837
ENSDARG00000045666	ANKRD50	1.17756	0.466953	2.5218
ENSDARG00000045680	tnpo3	3.98951	1.40179	2.846
ENSDARG00000045694	prickle1b	2.46839	0.62985	3.91901
ENSDARG00000045755	ccdc59	1.39048	0.272016	5.11175
ENSDARG00000045789	srgap1b	1.6348	0.45833	3.56687
ENSDARG00000045801	fbxl14b	1.46691	0.341629	4.29387
ENSDARG00000045815	mcm10	2.40435	0.615943	3.90352
ENSDARG00000045843	apex1	1.21823	0.342787	3.55389
ENSDARG00000045847	si:ch211-214j24.10	12.976	1.92131	6.75371
ENSDARG00000045870	plekha5	2.04734	0.316197	6.47489
ENSDARG00000045873	frs2a	1.57984	0	inf
ENSDARG00000045874	yeats4	1.57431	0.447065	3.52143
ENSDARG00000045880	gas2l3	1.22429	0.261278	4.68577
ENSDARG00000045885	scaf11	1.78502	0.487748	3.65972
ENSDARG00000045898	si:ch211-152c2.3	16.9851	3.36008	5.05496
ENSDARG00000045900	agbl5	1.22879	0.203142	6.04891
ENSDARG00000045911	tulp4a	1.25918	0.158356	7.95162
ENSDARG00000045914	si:ch211-51e12.7	7.23701	1.96493	3.68308
ENSDARG00000045951	kat5b	1.4564	0.224931	6.47489
ENSDARG00000046002	necap2	1.15613	0.339257	3.40784
ENSDARG00000046024	pym1	1.45274	0	inf
ENSDARG00000046071	zgc:77838	2.92049	1.18446	2.46567
ENSDARG00000046074	stk11	3.14387	0.975045	3.22434
ENSDARG00000046087	brd2b	4.12364	0.586062	7.03618
ENSDARG00000046106	rab10	3.55607	0.982116	3.62083
ENSDARG00000046124	rab11fip1a	1.62482	0.433444	3.74862
ENSDARG00000051785	dhx33	1.22485	0	inf
ENSDARG00000051798	brd1b	2.24751	0.702061	3.2013
ENSDARG00000051800	fnbp4	4.55493	0.8128	5.604
ENSDARG00000051809	btr12	2.42663	0.064734	37.4862
ENSDARG00000051886	ankrd11	7.33097	1.12639	6.50841
ENSDARG00000051953	ythdc1	3.13126	0.7657	4.0894
ENSDARG00000052025	pomgnt1	1.51606	0.695116	2.18101
ENSDARG00000052082	gabarapb	1.01302	0.475621	2.1299
ENSDARG00000052124	accs	1.29102	0.10928	11.8138
ENSDARG00000052142	acvr1bb	4.02556	0.767056	5.24807
ENSDARG00000052150	pbx4	6.44093	1.19714	5.38025
ENSDARG00000052164	znf507	1.17397	0.142059	8.264
ENSDARG00000052178	eif2s1b	1.12699	0.472438	2.38548
ENSDARG00000052182	rbfox2	3.30702	0.679292	4.86834
ENSDARG00000052244	zgc:158564	1.1798	0.376305	3.13521
ENSDARG00000052330	slc4a2b	2.54525	0.647979	3.92798
ENSDARG00000052334	ociad1	1.48053	0.472227	3.13521
ENSDARG00000052344	tbl3	3.09463	0.294835	10.4961
ENSDARG00000052348	smarca5	4.71191	1.92632	2.44607
ENSDARG00000052351	si:dkey-156n14.3	1.23036	0.257885	4.77097
ENSDARG00000052374	faf2	3.08683	1.02544	3.01025
ENSDARG00000052379	ccdc22	1.76783	0.728077	2.42808
ENSDARG00000052419	ankrd12	1.74766	0.34027	5.13609
ENSDARG00000052423	ppp1r12c	1.26857	0.0896992	14.1425
ENSDARG00000052438	actr2a	1.20101	0.56521	2.12489
ENSDARG00000052482	arhgef11	2.10269	0.257917	8.15259
ENSDARG00000052494	pcdh18b	1.02004	0.396692	2.57137
ENSDARG00000052536	tia1	5.37239	1.2556	4.27873
ENSDARG00000052565	cenpi	2.0506	0.760083	2.69787
ENSDARG00000052617	raver1	4.95778	1.09936	4.5097
ENSDARG00000052638	fam210b	1.34713	0.275794	4.88456
ENSDARG00000052641	kpna3	1.77384	0.0397342	44.6426
ENSDARG00000052649	ube2ia	1.57937	0.356502	4.43019
ENSDARG00000052658	pptc7b	1.51387	0.355385	4.25979
ENSDARG00000052674	csnk1a1	5.37	2.44217	2.19887
ENSDARG00000052697	fam172a	1.37482	0.314361	4.37339
ENSDARG00000052728	sltm	1.5763	0.651706	2.41873
ENSDARG00000052747	gpatch3	7.64801	0.953437	8.02152
ENSDARG00000052833	zfand3	1.55905	0.120392	12.9498
ENSDARG00000052842	ppifb	1.81248	0.279925	6.47489
ENSDARG00000052856	khdrbs1a	41.0067	20.4998	2.00035
ENSDARG00000052866	htt	1.42622	0.27999	5.09382
ENSDARG00000052897	atxn2	1.27485	0.0377872	33.7376
ENSDARG00000052907	bcl7a	2.4787	0.464269	5.33894
ENSDARG00000052928	arf6b	1.45174	0.27484	5.28214
ENSDARG00000052966	nmt1a	1.52774	0.210966	7.24165
ENSDARG00000052975	ubqln4	4.29444	1.43201	2.9989
ENSDARG00000053021	grsf1	1.3881	0.535956	2.58995
ENSDARG00000053047	eif2s2	6.04308	2.33976	2.58278
ENSDARG00000053097	hsf2	2.68383	0.851401	3.15225
ENSDARG00000053101	prpf38b	3.42466	1.61048	2.12649
ENSDARG00000053113	ly75	1.17303	0.330069	3.55389
ENSDARG00000053127	helb	1.53495	0.529903	2.89666
ENSDARG00000053129	carhsp1	1.11334	0.102093	10.9051
ENSDARG00000053138	lrrc47	1.06929	0	inf
ENSDARG00000053263	zgc:113372	2.63992	0.929594	2.83986
ENSDARG00000053326	gna11b	1.84167	0.333594	5.52069
ENSDARG00000053447	ppp4r2b	3.79837	0.961476	3.95056
ENSDARG00000053467	gtpbp1	3.66624	0.690898	5.30649
ENSDARG00000053485	aldh6a1	1.01854	0.245656	4.1462
ENSDARG00000053558	rtkn2a	1.51954	0.644669	2.35709
ENSDARG00000053569	sox3	5.18649	1.62099	3.19958
ENSDARG00000053586	creb1a	1.7115	0.15453	11.0755
ENSDARG00000053668	stag2b	2.70154	1.18674	2.27643
ENSDARG00000053684	aldob	3.89341	1.40658	2.768
ENSDARG00000053685	gtf2a2	3.06295	1.25414	2.44228
ENSDARG00000053691	maea	1.23728	0.238078	5.19695
ENSDARG00000053792	si:rp71-1g18.1	1.32485	0.134057	9.88272
ENSDARG00000053810	hnrnpc	3.57561	1.28853	2.77495
ENSDARG00000053840	ei24	1.489	0.624194	2.38548
ENSDARG00000053864	elmsan1b	1.34736	0.164738	8.1788
ENSDARG00000053884	med13a	4.08278	0.81284	5.02285
ENSDARG00000053912	fbl	6.18266	2.43375	2.54039
ENSDARG00000053956	sptbn2	3.30815	1.47402	2.2443
ENSDARG00000053979	chmp2a	1.01505	0.413691	2.45364
ENSDARG00000054010	scaf1	5.26101	1.51083	3.48219
ENSDARG00000054087	irs1	1.62918	0.230395	7.07126
ENSDARG00000054155	pcna	8.35454	3.95769	2.11096
ENSDARG00000054201	rnf40	1.74541	0.416402	4.19164
ENSDARG00000054213	hectd1	2.34948	0.540733	4.34499
ENSDARG00000054271	cdkn1bb	2.11326	0.535904	3.94335
ENSDARG00000054272	caprin1b	5.35582	1.20079	4.46026
ENSDARG00000054290	acin1a	6.60459	2.16046	3.05703
ENSDARG00000054304	homeza	8.82234	1.72589	5.11175
ENSDARG00000054307	zgc:77151	2.71782	0.808297	3.3624
ENSDARG00000054320	ap2a1	1.83037	0.49326	3.71075
ENSDARG00000054334	dctpp1	5.47032	1.90248	2.87536
ENSDARG00000054344	gabpb2b	1.28695	0.492581	2.61267
ENSDARG00000054355	dcaf7	1.6747	0.165649	10.1099
ENSDARG00000054458	slmapa	1.83906	0.61675	2.98186
ENSDARG00000054539	lrp10	1.78823	0.269098	6.64528
ENSDARG00000054540	imp4	1.42338	0.139226	10.2235
ENSDARG00000054570	smg1	1.47732	0.427036	3.45947
ENSDARG00000054778	pogza	2.85114	0.70012	4.07236
ENSDARG00000054799	rpl9	1.12849	0.532612	2.11878
ENSDARG00000054804	anp32e	13.6883	5.49791	2.48972
ENSDARG00000054807	sec13	1.91111	0.53923	3.54415
ENSDARG00000054833	nucb1	2.21667	0.867283	2.55588
ENSDARG00000054849	bcat2	1.07123	0.410013	2.61267
ENSDARG00000054874	gpsm1b	1.62237	0.250564	6.47489
ENSDARG00000054903	mta3	2.88322	0.236659	12.183
ENSDARG00000054906	ier5l	1.28261	0.284054	4.51538
ENSDARG00000054907	cox7a2l	1.14487	0	inf
ENSDARG00000054941	ldlrad4b	1.25013	0.159495	7.83802
ENSDARG00000054973	itsn2b	2.49332	0.734091	3.39648
ENSDARG00000054978	kifc3	1.78553	0.484321	3.68666
ENSDARG00000055022	pds5a	2.97048	1.39466	2.1299
ENSDARG00000055043	depdc7a	1.9845	0.171275	11.5866
ENSDARG00000055086	ggnbp2	2.21349	0.554476	3.99204
ENSDARG00000055113	pom121	11.6134	1.05905	10.9659
ENSDARG00000055120	ctsba	4.62525	2.27321	2.03468
ENSDARG00000055124	ccnl1a	1.08038	0.267372	4.04072
ENSDARG00000055129	pim3	1.70616	0.541251	3.15225
ENSDARG00000055133	cenpf	2.67976	0.906784	2.95523
ENSDARG00000055162	zhx2a	2.01989	0.210184	9.6101
ENSDARG00000055250	si:ch211-132b12.8	5.83097	1.17072	4.98068
ENSDARG00000055300	atxn7l2a	4.34725	0.74366	5.84575
ENSDARG00000055350	sun1	2.12801	0.489023	4.35154
ENSDARG00000055381	bambia	5.86559	1.9237	3.04912
ENSDARG00000055383	zgc:66160	1.49864	0.421692	3.55389
ENSDARG00000055389	si:dkey-67c22.2	4.39714	1.2603	3.48897
ENSDARG00000055429	kat6b	1.25052	0.0780753	16.0168
ENSDARG00000055443	zcchc7	3.36654	0.374553	8.98817
ENSDARG00000055481	atf7b	2.23561	0.774469	2.88664
ENSDARG00000055493	hic1	1.73765	0.30351	5.72516
ENSDARG00000055504	si:ch211-212k18.7	1.42528	0.0721095	19.7654
ENSDARG00000055510	ypel3	1.4362	0.602058	2.38548
ENSDARG00000055548	npat	4.05745	0.786599	5.15822
ENSDARG00000055563	drosha	1.05499	0.206385	5.11175
ENSDARG00000055566	mastl	1.46856	0.181447	8.09361
ENSDARG00000055630	foxh1	3.11103	0.443158	7.02014
ENSDARG00000055635	crk	4.91851	0.854582	5.75546
ENSDARG00000055647	ftr82	1.88762	0.568108	3.32264
ENSDARG00000055678	akap12b	11.6246	5.64273	2.0601
ENSDARG00000055737	ube3a	1.41144	0.270955	5.20912
ENSDARG00000055759	efhd2	1.2744	0.512278	2.48772
ENSDARG00000055760	srm	1.15261	0.375803	3.06705
ENSDARG00000055797	cnpy4	1.02441	0.34685	2.95346
ENSDARG00000055837	arhgef1b	1.83327	0.399473	4.58922
ENSDARG00000055868	rsl1d1	3.54871	1.27511	2.78307
ENSDARG00000055889	zgc:153215	2.9489	0.213661	13.8017
ENSDARG00000055900	zswim5	3.01624	0.612167	4.92716
ENSDARG00000055903	luc7l	1.81861	0.592952	3.06705
ENSDARG00000055930	zc3h7bb	2.69201	0.694458	3.87641
ENSDARG00000055973	zar1l	1.96368	0.338956	5.79332
ENSDARG00000056005	dnajc18	1.18473	0.17677	6.70208
ENSDARG00000056008	atp5mc1	2.2609	0.921446	2.45364
ENSDARG00000056050	kctd17	1.1584	0.0647472	17.8911
ENSDARG00000056089	nrbp1	1.04442	0.212831	4.90728
ENSDARG00000056138	sf3b1	3.2813	1.23195	2.66349
ENSDARG00000056160	hspd1	2.07273	0.552932	3.74862
ENSDARG00000056165	si:ch211-215a10.4	1.74451	0.247698	7.04286
ENSDARG00000056184	dvl2	2.08816	0.720887	2.89666
ENSDARG00000056186	eif5a2	4.74209	1.87907	2.52364
ENSDARG00000056218	tnika	1.16846	0.36331	3.21614
ENSDARG00000056235	smndc1	2.74202	0.516729	5.30649
ENSDARG00000056250	add3b	2.67419	0.701779	3.81058
ENSDARG00000056258	cdc27	1.66245	0.554879	2.99606
ENSDARG00000056259	tmem131	2.87514	0.611366	4.70281
ENSDARG00000056268	atxn7l2b	4.14648	0.883673	4.69233
ENSDARG00000056307	znf706	2.18945	0	inf
ENSDARG00000056318	kansl2	2.2939	0.917896	2.49908
ENSDARG00000056338	szrd1	6.09178	0.837928	7.27005
ENSDARG00000056381	cfap97	1.03852	0.390697	2.65811
ENSDARG00000056410	fdx1	1.82097	0.333968	5.45254
ENSDARG00000056414	usp1	3.232	1.05848	3.05342
ENSDARG00000056473	chaf1b	4.35552	0.997534	4.36629
ENSDARG00000056481	vat1	1.60477	0.220737	7.27005
ENSDARG00000056491	ikzf5	1.1709	0.127255	9.20116
ENSDARG00000056509	pdik1l	1.36156	0.297176	4.58165
ENSDARG00000056515	spsb1	5.44791	2.32873	2.33943
ENSDARG00000056517	thoc3	2.49238	0.53777	4.63466
ENSDARG00000056531	nutf2	2.69252	0.478846	5.62293
ENSDARG00000056582	arf2b	1.18745	0.428418	2.77171
ENSDARG00000056621	ctcf	11.2222	5.06811	2.21428
ENSDARG00000056623	ptenb	1.34519	0.137698	9.76913
ENSDARG00000056649	htatsf1	3.70018	0.880367	4.203
ENSDARG00000056691	cpeb4a	1.4339	0.196849	7.28425
ENSDARG00000056695	phc2a	1.76985	0.594674	2.97618
ENSDARG00000056720	utp3	2.06769	0.945579	2.18669
ENSDARG00000056725	hmgb3a	1.46848	0.414338	3.54415
ENSDARG00000056801	sufu	1.00933	0.442885	2.27899
ENSDARG00000056830	si:ch211-107m4.1	1.09235	0.325973	3.35104
ENSDARG00000056836	si:ch211-125o16.4	3.53744	1.21946	2.90082
ENSDARG00000056886	tbccd1	1.12104	0.478486	2.34289
ENSDARG00000056924	sap130a	2.99053	0.50351	5.93937
ENSDARG00000056986	dact2	2.93886	0.473259	6.20983
ENSDARG00000056995	snai1a	5.52462	2.09431	2.63792
ENSDARG00000057007	ctbp1	7.23974	1.80736	4.0057
ENSDARG00000057093	kdm5ba	1.62709	0.303584	5.3596
ENSDARG00000057099	papss1	1.0932	0.334155	3.27152
ENSDARG00000057114	hpf1	2.20543	0.776597	2.83986
ENSDARG00000057121	c7b	1.18137	0.364909	3.23744
ENSDARG00000057151	prep	1.92769	0.235693	8.1788
ENSDARG00000057167	eif4g2b	7.0728	2.07545	3.40784
ENSDARG00000057234	chtopa	3.37704	0.995292	3.39302
ENSDARG00000057238	si:dkey-30k6.5	1.09688	0.122229	8.97397
ENSDARG00000057248	sclt1	1.09587	0.107191	10.2235
ENSDARG00000057249	zmynd11	1.4281	0.366171	3.90008
ENSDARG00000057323	e2f8	4.8748	1.00384	4.85617
ENSDARG00000057328	cth1	10.8063	2.04581	5.28214
ENSDARG00000057456	ppp3ccb	2.61831	0.355704	7.36092
ENSDARG00000057465	gfpt1	1.68204	0.455614	3.69182
ENSDARG00000057491	n4bp1	1.98091	0.437952	4.52313
ENSDARG00000057497	stk35l	2.6628	0.536567	4.96266
ENSDARG00000057531	pgap3	1.81402	0.730618	2.48285
ENSDARG00000057583	prrc2c	8.24361	1.74869	4.71417
ENSDARG00000057633	cxcr4a	3.51288	1.19649	2.93598
ENSDARG00000057648	dnttip2	2.90075	0.805871	3.59953
ENSDARG00000057679	sh2b1	1.22159	0.2264	5.39574
ENSDARG00000057681	si:ch211-266o15.1	3.37313	0.681512	4.94948
ENSDARG00000057698	ctsd	1.26861	0.607775	2.0873
ENSDARG00000057707	zgc:66443	3.76912	0.757545	4.97544
ENSDARG00000057738	hells	1.35052	0.386632	3.49303
ENSDARG00000057772	2019-03-07	2.07828	0.393455	5.28214
ENSDARG00000057782	baz2ba	1.58637	0.28147	5.63604
ENSDARG00000057805	mrpl28	1.24401	0.251755	4.94136
ENSDARG00000057830	dnmt3bb.2	1.42749	0.661395	2.1583
ENSDARG00000057853	atp6v0ca	2.19335	0.390073	5.62293
ENSDARG00000057867	lasp1	1.22837	0.257467	4.77097
ENSDARG00000057890	si:dkey-33c12.4	5.90637	1.38449	4.26611
ENSDARG00000057907	si:ch73-181d5.4	1.71923	0.346598	4.96029
ENSDARG00000057912	eif1axb	2.38915	0.637341	3.74862
ENSDARG00000057918	tsc1b	2.77796	0.201632	13.7774
ENSDARG00000057928	mzt2b	1.03032	0.34553	2.98186
ENSDARG00000057939	ythdf3	2.35829	0.358826	6.57225
ENSDARG00000057940	dido1	5.70274	0.85907	6.63828
ENSDARG00000057987	uba3	1.83293	0.8333	2.1996
ENSDARG00000057997	tmf1	1.36981	0.332198	4.12348
ENSDARG00000058000	cep350	4.84374	1.08692	4.4564
ENSDARG00000058044	rab1ba	1.42175	0.534873	2.65811
ENSDARG00000058088	aifm1	1.15263	0.499028	2.30976
ENSDARG00000058089	rprd2a	2.98497	0.372729	8.00841
ENSDARG00000058094	ciarta	2.28396	0.60379	3.7827
ENSDARG00000058128	msna	2.54926	0.924566	2.75725
ENSDARG00000058148	dnajc7	2.53906	0.539413	4.70707
ENSDARG00000058221	ugcg	1.00953	0.211598	4.77097
ENSDARG00000058230	rps6kb1b	2.07683	0.744855	2.78823
ENSDARG00000058270	COLGALT1 (1 of many)	2.38222	0.0436901	54.5254
ENSDARG00000058292	sephs1	1.58495	0.290681	5.45254
ENSDARG00000058297	timm13	1.05698	0.134853	7.83802
ENSDARG00000058346	sass6	1.37524	0.522244	2.63333
ENSDARG00000058354	selenot1a	1.04028	0.366312	2.83986
ENSDARG00000058358	krt8	11.3421	4.32451	2.62274
ENSDARG00000058369	mex3b	14.7123	3.26013	4.5128
ENSDARG00000058371	krt5	4.51681	1.67286	2.70005
ENSDARG00000058419	gcn1	1.23116	0.330308	3.72732
ENSDARG00000058425	rab35b	2.17153	1.00613	2.1583
ENSDARG00000058451	rpl6	9.46549	2.59889	3.64212
ENSDARG00000058452	abhd17c	1.37009	0.257718	5.31622
ENSDARG00000058454	dynll1	8.06626	3.81257	2.1157
ENSDARG00000058467	prpf40a	5.02632	1.40239	3.5841
ENSDARG00000058471	plk1	6.61707	2.0024	3.30457
ENSDARG00000058479	zgc:110425	26.6721	11.8623	2.24847
ENSDARG00000058480	chtf18	1.30514	0.239363	5.45254
ENSDARG00000058494	dnaja3a	1.75354	0.492666	3.55929
ENSDARG00000058562	znf991	1.00399	0.155058	6.47489
ENSDARG00000058630	zgc:162472	1.59253	0.177461	8.97397
ENSDARG00000058690	cgnb	1.87774	0.100183	18.7431
ENSDARG00000058693	cast	5.77793	0.91825	6.29232
ENSDARG00000058716	cept1a	1.04718	0.465584	2.24917
ENSDARG00000058729	akirin2	3.42668	1.37855	2.48572
ENSDARG00000058746	ubap1	1.08511	0.127366	8.51959
ENSDARG00000058818	rbm38	2.5065	0.197012	12.7226
ENSDARG00000058830	zdhhc3b	1.10482	0.383919	2.87773
ENSDARG00000058868	apc	4.26554	0.99997	4.26567
ENSDARG00000058949	spina	3.49477	0.77397	4.51538
ENSDARG00000058990	slc35a2	1.59986	0.126883	12.609
ENSDARG00000058992	cers2b	1.64651	0.292017	5.63842
ENSDARG00000058993	rock1	2.23823	0.245529	9.11596
ENSDARG00000059006	otud5a	1.35974	0.608649	2.23403
ENSDARG00000059020	thap1	7.60463	1.98848	3.82435
ENSDARG00000059059	emsy	5.18676	0.50875	10.1951
ENSDARG00000059064	rassf3	1.1285	0.283843	3.97581
ENSDARG00000059070	gars	1.77563	0.302931	5.86148
ENSDARG00000059073	gsc	1.19711	0.292735	4.0894
ENSDARG00000059079	vps25	1.51153	0.477664	3.16442
ENSDARG00000059097	nktr	1.4142	0.408697	3.46026
ENSDARG00000059109	si:dkeyp-113d7.1	1.39803	0.252455	5.53773
ENSDARG00000059125	prkacbb	1.67664	0.392389	4.2729
ENSDARG00000059128	uqcrh	1.3898	0.582606	2.38548
ENSDARG00000059209	abhd13	1.02143	0.119892	8.51959
ENSDARG00000059212	ciao1	1.41224	0.0863355	16.3576
ENSDARG00000059279	tfap2a	1.29562	0.102754	12.609
ENSDARG00000059287	mak	1.12468	0.1904	5.90691
ENSDARG00000059304	chchd2	1.01399	0	inf
ENSDARG00000059323	rpn1	4.65405	1.25644	3.70417
ENSDARG00000059327	gata2a	1.94066	0.297115	6.53168
ENSDARG00000059337	tgif1	5.08581	0.992049	5.12657
ENSDARG00000059349	homer2	1.74301	0.601732	2.89666
ENSDARG00000059360	srsf3b	2.95735	0.66291	4.46117
ENSDARG00000059373	dnajc8	3.04547	1.23265	2.47068
ENSDARG00000059398	myef2	2.92521	1.43063	2.0447
ENSDARG00000059406	raf1b	2.94217	0.952667	3.08835
ENSDARG00000059461	mepce	4.11717	0.758604	5.42729
ENSDARG00000059474	mlxip	1.97149	0.423306	4.65738
ENSDARG00000059475	camsap3	1.09311	0.317588	3.44191
ENSDARG00000059549	akap10	1.66849	0.527265	3.16442
ENSDARG00000059581	mbd5	2.30646	0.193375	11.9274
ENSDARG00000059600	rabep1	1.3459	0.2264	5.94478
ENSDARG00000059604	mtss1	1.71637	0.165132	10.3939
ENSDARG00000059630	mlec	3.49586	0.781586	4.47278
ENSDARG00000059646	nt5dc2	3.39758	1.27167	2.67174
ENSDARG00000059653	kdm2aa	1.96662	0.919533	2.13871
ENSDARG00000059680	fscn1a	6.58006	3.04601	2.16022
ENSDARG00000059689	mblac2	1.04611	0	inf
ENSDARG00000059701	flii	1.01198	0.382222	2.64763
ENSDARG00000059794	kdm6al	3.62122	0.481791	7.51617
ENSDARG00000059809	caska	1.43873	0.269478	5.33894
ENSDARG00000059812	sin3ab	2.18852	0.428134	5.11175
ENSDARG00000059841	exosc1	5.48436	1.03828	5.28214
ENSDARG00000059843	fam135a	1.43486	0.350872	4.0894
ENSDARG00000059866	cactin	2.99703	1.21304	2.47068
ENSDARG00000059870	clk2b	2.26274	0.497985	4.54378
ENSDARG00000059886	fam222ba	1.62793	0.173709	9.37155
ENSDARG00000059888	ago3a	2.30778	0.206778	11.1607
ENSDARG00000059900	tbc1d9	3.85546	1.09234	3.52954
ENSDARG00000059906	sdc4	3.68575	0.826664	4.45858
ENSDARG00000059908	si:ch211-217k17.7	3.43933	1.3107	2.62403
ENSDARG00000059982	poc5	1.46638	0.211622	6.92927
ENSDARG00000060004	fzd7a	1.19475	0.287368	4.15756
ENSDARG00000060006	nedd4l	1.41581	0.158572	8.92853
ENSDARG00000060016	nsd1a	1.35264	0.208123	6.49923
ENSDARG00000060030	setd1a	8.77813	1.31347	6.68314
ENSDARG00000060054	epc1b	5.12994	0.637554	8.04628
ENSDARG00000060065	ubap2b	21.1266	1.50018	14.0826
ENSDARG00000060071	tent4b	2.5953	0.480601	5.40011
ENSDARG00000060089	btaf1	1.99625	0.830421	2.40391
ENSDARG00000060102	kank1a	1.10685	0.274958	4.02551
ENSDARG00000060109	aggf1	1.33225	0.310268	4.29387
ENSDARG00000060113	znf395a	5.59285	1.89366	2.95346
ENSDARG00000060150	psmd11a	1.20372	0.216891	5.5499
ENSDARG00000060168	fam160b1	2.28918	0.242068	9.45674
ENSDARG00000060169	mns1	1.03284	0.221764	4.65738
ENSDARG00000060177	vcpip1	1.06639	0.193163	5.52069
ENSDARG00000060207	traf7	1.03735	0.243522	4.25979
ENSDARG00000060215	cep85	1.89929	0.575309	3.30134
ENSDARG00000060249	wdr44	1.43565	0.351066	4.0894
ENSDARG00000060257	zranb1a	1.99373	0.477587	4.1746
ENSDARG00000060297	arhgap35b	1.20865	0.228819	5.28214
ENSDARG00000060298	nin	2.2408	0.45799	4.89268
ENSDARG00000060312	wdr62	1.9603	0.381672	5.13609
ENSDARG00000060390	stk26	2.37929	0.205348	11.5866
ENSDARG00000060392	ash2l	2.62839	0.648132	4.05532
ENSDARG00000060395	si:dkey-57k2.7	1.18866	0.489545	2.42808
ENSDARG00000060415	arhgef28a	1.01813	0.293264	3.47173
ENSDARG00000060442	tmem259	1.03895	0.324861	3.19812
ENSDARG00000060494	eprs	2.33164	0.760223	3.06705
ENSDARG00000060506	sos2	2.65625	0.261757	10.1478
ENSDARG00000060510	cul4b	2.02968	0.390553	5.19695
ENSDARG00000060521	rbm27	5.99762	1.07752	5.56613
ENSDARG00000060537	atad2b	3.15264	0.552307	5.70812
ENSDARG00000060584	kank1b	1.72827	0.291883	5.92111
ENSDARG00000060594	hadhab	1.38234	0.405636	3.40784
ENSDARG00000060596	prkaa1	1.26441	0.322635	3.91901
ENSDARG00000060600	capn15	3.78967	0.535926	7.07126
ENSDARG00000060633	usp16	2.25385	0.768045	2.93452
ENSDARG00000060646	senp5	1.48162	0.724612	2.0447
ENSDARG00000060661	klf8	1.88381	0.207295	9.08756
ENSDARG00000060679	kdm1a	1.34527	0.670828	2.00538
ENSDARG00000060695	znf346	1.65331	0.562065	2.9415
ENSDARG00000060697	kmt2bb	2.17024	0.372783	5.82172
ENSDARG00000060723	stim1a	1.06376	0.360175	2.95346
ENSDARG00000060751	taok3a	2.64808	0.405421	6.53168
ENSDARG00000060767	smg7	2.4259	0.603624	4.0189
ENSDARG00000060771	map7d3	1.67974	0.225512	7.44855
ENSDARG00000060847	setd1ba	1.46922	0.349564	4.203
ENSDARG00000060849	dlgap4a	1.59934	0.327428	4.88456
ENSDARG00000060853	nckap1	1.57773	0.610866	2.58278
ENSDARG00000060868	mbtd1	1.64554	0.629831	2.61267
ENSDARG00000060917	anln	3.625	1.75339	2.06742
ENSDARG00000060922	ess2	1.70388	0.569608	2.99132
ENSDARG00000060954	tmcc1b	1.14006	0.147591	7.72443
ENSDARG00000060980	atp8b1	3.12208	0.944122	3.30686
ENSDARG00000060994	fbxw7	3.05508	0.62754	4.86834
ENSDARG00000061020	ccdc186	1.15109	0.203481	5.65701
ENSDARG00000061023	si:dkey-72l14.4	2.2051	0.564556	3.9059
ENSDARG00000061030	vezf1b	7.62662	1.81715	4.19702
ENSDARG00000061039	atp10a	1.94836	0.446228	4.36629
ENSDARG00000061040	pum2	1.84523	0.366406	5.03602
ENSDARG00000061048	ranbp9	1.88186	0.428443	4.39232
ENSDARG00000061052	nipblb	3.39598	0.91185	3.72428
ENSDARG00000061100	nars	3.18317	0.778394	4.0894
ENSDARG00000061108	ep300b	5.86473	0.58836	9.96792
ENSDARG00000061124	srpra	1.43254	0.467075	3.06705
ENSDARG00000061159	bicra	4.69174	0.431272	10.8789
ENSDARG00000061161	ube2j2	2.0604	0.474201	4.34499
ENSDARG00000061169	larp1b	4.30734	0.709047	6.07484
ENSDARG00000061173	st14a	1.05905	0.426544	2.48285
ENSDARG00000061174	znf740b	1.3257	0.26645	4.97544
ENSDARG00000061187	cbx5	6.12543	1.8378	3.33303
ENSDARG00000061195	cnnm2a	1.69115	0.225569	7.49724
ENSDARG00000061208	rab40c	1.20761	0.373014	3.23744
ENSDARG00000061268	ago2	4.78207	1.12475	4.25168
ENSDARG00000061282	glg1a	3.08023	0.802662	3.83752
ENSDARG00000061294	arhgap5	1.00493	0.275794	3.64376
ENSDARG00000061338	ddx6	2.06434	0.437623	4.71716
ENSDARG00000061372	cog7	1.47509	0.432854	3.40784
ENSDARG00000061378	smg8	1.11956	0.105976	10.5643
ENSDARG00000061391	grhl1	1.16878	0.519651	2.24917
ENSDARG00000061397	trip12	3.18569	0.851673	3.74051
ENSDARG00000061411	nelfa	2.03779	0.507711	4.01367
ENSDARG00000061413	sec23ip	1.90484	0.845485	2.25296
ENSDARG00000061414	slx4	2.67923	0.823095	3.25507
ENSDARG00000061424	znf646	2.39067	0.573572	4.16804
ENSDARG00000061459	si:dkey-253i9.4	2.5336	0.566612	4.47149
ENSDARG00000061468	ncaph	5.10298	0.946988	5.38864
ENSDARG00000061478	igf2bp1	2.21869	0.774227	2.86568
ENSDARG00000061490	u2surp	1.3796	0.622817	2.21509
ENSDARG00000061504	kdm4c	1.27847	0.0615011	20.7878
ENSDARG00000061508	tgfbrap1	1.51651	0.41396	3.66342
ENSDARG00000061525	slka	2.15627	0.498219	4.32795
ENSDARG00000061587	ctdspl2a	4.35455	1.79885	2.42074
ENSDARG00000061590	cachd1	2.25109	0.483339	4.65738
ENSDARG00000061631	fbxo11a	1.77197	0.533302	3.32264
ENSDARG00000061640	sipa1l2	1.60078	0.40217	3.98035
ENSDARG00000061654	wwc3	1.4677	0.266795	5.50122
ENSDARG00000061725	mast3a	3.94913	1.56926	2.51656
ENSDARG00000061732	raph1b	3.82084	0.310723	12.2966
ENSDARG00000061741	itpr3	1.06855	0.121265	8.81169
ENSDARG00000061757	rabgap1l	1.17293	0.187738	6.2477
ENSDARG00000061759	kdm6a	2.20649	0.301151	7.32685
ENSDARG00000061774	mbd3a	3.50017	1.45505	2.40553
[truncated: 1,609 more rows]
