# Supplementary material for: Igf2bp3 maintains maternal RNA stability and ensures early embryo development in zebrafish
Source: Commun Biol. 2020 Mar 3;3:94. doi: 10.1038/s42003-020-0827-2 (PMC7054421; doi:10.1038/s42003-020-0827-2)
Supplement: Supplementary file 4 — Supplementary Data 2 [file 42003_2020_827_MOESM4_ESM.xlsx]

## Sheet: Fig.1
	Fig.1d
	groups	number of females	numbers of embryos				total numbers of embryos	unferilization	normal	defective cell division
	wild-type-1	2	219				n=708	4	301	0
	wild-type-2	2	334					5	246	0
	wild-type-3	1	155					1	151	0
	migf2bp3(∆2nt)-1	2	274				n=672	9	0	287
	migf2bp3(∆2nt)-2	2	190					17	0	192
	migf2bp3(∆2nt)-3	2	208					12	0	155
	migf2bp3(∆41nt)-1	2	118				n= 749	11	0	201
	migf2bp3(∆41nt)-2	3	317					24	0	270
	migf2bp3(∆41nt)-3	3	314					20	0	223

## Sheet: Fig.5
	Fig. 5b
		aurkb	Wild-type			Migf2bp3
		1-cell	1.14584	0.813787	1.07242	0.612191	0.54722	0.427354
		4-cell	1.01392	0.963043	1.02412	0.129231	0.180902	0.15075

## Sheet: Fig.6
	Fig. 6b
		wild-type			wild-type+gfp			wild-type+igf2bp3
		0.524476	1.35922	0.482315	2.91971	0.869565	3.28542	78.5863	80.1556	87.2763
	Fig. 6c
	sphere
			wild-type			wild-type+igf2bp3
		buc	0.91042	0.976323	1.12503	2.22581	2.79715	2.33345
		dazl	1.40061	0.762054	0.936904	3.56028	3.25603	1.80637
		dnd1	1.45522	0.617528	1.11279	3.75239	3.3048	2.89365
		srsf6a	0.99915	1.0392	0.963095	1.30685	1.2917	1.35149
		bbip1	0.914908	1.12271	0.973543	2.0992	2.12826	2.26894
		tmem230b	0.988605	0.958549	1.05527	1.6211	1.93074	1.84516

## Sheet: Supplementary Figure 1
	Supplementary Figure 1
		heart	0.937282
			1.02005
			1.04595
		liver	0.241847
			0.305319
			0.260088
		kidney	2.33065
			2.2736
			2.23554
		brain	1.65412
			1.49469
			1.43763
		intestine	1.705
			1.85097
			1.87158
		muscle	1.25186
			1.18269
			1.28697
		testis	3.26874
			3.3341
			3.13704
		ovary	1238.21
			1168.67
			910.551

## Sheet: Supplementary Figure 3
	Supplementary figure 3f								Supplementary figure 3f
		Percentage of embryos									a	b	c	d	e	total (each group)	total (all groups)
			a	b	c	d	e			wild-type-1	275	1	0	0	7	283	718
		wild-type	98.1894	0.278552	0	0	1.53203			wild-type-2	232	0	0	0	1	233
		Migf2bp3(∆2nt)	0	26.6491	24.6702	9.63061	39.0501			wild-type-3	198	1	0	0	3	202
		Migf2bp3(∆41nt)	0	32.6531	21.7287	14.2857	31.3325			migf2bp3(∆2nt)-1	0	101	30	17	147	295	758
										migf2bp3(∆2nt)-2	0	78	43	20	115	256
										migf2bp3(∆2nt)-3	0	64	28	31	84	207
										migf2bp3(∆41nt)-1	0	98	39	35	122	294	833
										migf2bp3(∆41nt)-2	0	123	45	40	133	341
										migf2bp3(∆41nt)-3	0	81	27	15	75	198
	Supplementary figure 3l	Percentage of embryos							Supplementary figure 3l		g	h	i	j	k	total (each group)	total (all groups)
			g	h	i	j	k			wild-type-1	232	0	0	0	1	233	718
		wild-type	97.6323	0	0	0	2.36769			wild-type-2	191	0	0	0	5	196
		Migf2bp3(∆2nt)	0	22.9551	18.6016	13.0607	45.3826			wild-type-3	278	0	0	0	11	289
		Migf2bp3(∆41nt)	0	27.7311	22.8091	10.2041	39.2557			Migf2bp3(∆2nt)-1	0	61	45	35	108	249	758
										Migf2bp3(∆2nt)-2	0	42	75	19	78	214
										Migf2bp3(∆2nt)-3	0	71	21	45	158	295
										Migf2bp3(∆41nt)-1	0	77	55	25	161	318	833
										Migf2bp3(∆41nt)-2	0	94	88	33	89	304
										Migf2bp3(∆41nt)-3	0	60	47	27	77	211

## Sheet: Supplementary Figure 8
		Supplementary Figure 8
			Igf2bp3-HA 64kd
			Beta-actin 43kd
											250kd
